# Supplementary material for: Loss of HIV candidate vaccine efficacy in male macaques by mucosal nanoparticle immunization rescued by V2-specific response
Source: Nat Commun. 2024 Oct 22;15:9102. doi: 10.1038/s41467-024-53359-2 (PMC11496677; doi:10.1038/s41467-024-53359-2)
Supplement: Supplementary file 4 — Source Data [file 41467_2024_53359_MOESM4_ESM.xlsx]

## Sheet: Figure 1_x0009_
	Figure 1b							Figure 1c							Figure 1d							Figure 1e							Figure 1f								Figure 1g						Figure 1h
Animal ID	Number of challenge	V2-TTB NP	Animal ID	Number of challenge	Controls			Number of challenge	Systemic Vaccine	Animal ID	Number of challenge	Controls		Animal ID	Number of challenge	V2-TTB NP		Number of challenge	Systemic Vaccine		Animal ID	Number of challenge	TTB NP	Animal ID	Number of challenge	Controls		Animal ID	Number of challenge	Empty NP	Animal ID	Number of challenge	Controls			V2-TTB NP	TTB NP	Empty NP	Vaccine	Controls			V2-TTB NP	TTB NP	Empty NP	Vaccine	Controls
DG8Z	11	0	DGI9	11	1		DGBP	11	0	DGI9	11	1		DG8Z	11	0	DGBP	11	0		DHB8	4	1	DGI9	11	1		DHD0	4	1	DGI9	11	1		DG8Z							DG8Z
DGI8	9	1	DGT4	3	1		DGMW	2	1	DGT4	3	1		DGI8	9	1	DGMW	2	1		DHJM	3	1	DGT4	3	1		DHI8	2	1	DGT4	3	1		DGI8	1438200						DGI8	5283740
DH34	5	1	DG5M	2	1		DGHW	11	0	DG5M	2	1		DH34	5	1	DGHW	11	0		DHD7	4	1	DG5M	2	1		DHD2	3	1	DG5M	2	1		DH34	22550						DH34	83736.4
DH40	9	1	DGM2	1	1		DGLW	5	1	DGM2	1	1		DH40	9	1	DGLW	5	1		DHK7	1	1	DGM2	1	1		DHWP	9	1	DGM2	1	1		DH40	1243000						DH40	5718125
DGB0	8	1	DGM9	11	0		DG70	10	1	DGM9	11	0		DGB0	8	1	DG70	10	1		DHF1	3	1	DGM9	11	0		DHN2	2	1	DGM9	11	0		DGB0	123200						DGB0	685184
DHAW	9	1	DGB2	2	1		DGHD	3	1	DGB2	2	1		DHAW	9	1	DGHD	3	1		DHF6	11	0	DGB2	2	1		DHN4	3	1	DGB2	2	1		DHAW	803						DHAW	5086.73
DG8P	5	1	DGN6	1	1		HRM	11	1	DGN6	1	1		DG8P	5	1	HRM	11	1		DHMO	1	1	DGN6	1	1		DHP8	1	1	DGN6	1	1		DG8P	440550						DG8P	4.3222e+06
DGP9	9	1	DG9D	1	1		TA9	4	1	DG9D	1	1		DGP9	9	1	TA9	4	1		DHTZ	4	1	DG9D	1	1		DHPH	5	1	DG9D	1	1		DGP9	9625						DGP9	107452
DGX3	11	0	DGA9	8	1		ZL47	11	0	DGA9	8	1		DGX3	11	0	ZL47	11	0		DHG7	1	1	DGA9	8	1		DHLT	3	1	DGA9	8	1		DGX3							DGX3
DH24	5	1	ZM27	2	1		ZL51	1	1	ZM27	2	1		DH24	5	1	ZL51	1	1					ZM27	2	1					ZM27	2	1		DH24	785400						DH24	989119
DGX7	7	1	ZM28	6	1		H16R	6	1	ZM28	6	1		DGX7	7	1	H16R	6	1					ZM28	6	1					ZM28	6	1		DGX7	8932						DGX7	22685.6
LPFA	5	1	DGCZ	8	1		H24J	4	1	DGCZ	8	1		LPFA	5	1	H24J	4	1					DGCZ	8	1					DGCZ	8	1		LPFA	1881000						LPFA	5.66619e+06
			DGIR	3	1		H22G	11	0	DGIR	3	1					H22G	11	0					DGIR	3	1					DGIR	3	1		DHB8		162470					DHB8		836605
			DGBX	2	1		H28D	11	0	DGBX	2	1					H28D	11	0					DGBX	2	1					DGBX	2	1		DHJM		3685000					DHJM		18872307
			DGLX	1	1					DGLX	1	1												DGLX	1	1					DGLX	1	1		DHD7		523600					DHD7		1823250
			DGKN	1	1					DGKN	1	1												DGKN	1	1					DGKN	1	1		DHK7		4378000					DHK7		5339024
			DGPJ	1	1					DGPJ	1	1												DGPJ	1	1					DGPJ	1	1		DHF1		3605800					DHF1		6.31939e+06
			DG98	8	1					DG98	8	1												DG98	8	1					DG98	8	1		DHF6							DHF6
			DGCM	3	1					DGCM	3	1												DGCM	3	1					DGCM	3	1		DHMO		2008050					DHMO		3.04069e+06
			HMN	1	1					HMN	1	1												HMN	1	1					HMN	1	1		DHTZ		715					DHTZ		6893
			T59	1	1					T59	1	1												T59	1	1					T59	1	1		DHG7		694650					DHG7		9275355
			ZL03	1	1					ZL03	1	1												ZL03	1	1					ZL03	1	1		DHD0			434500				DHD0			2445025
			ZL35	11	0					ZL35	11	0												ZL35	11	0					ZL35	11	0		DHI8			495000				DHI8			7111225
			ZL60	4	1					ZL60	4	1												ZL60	4	1					ZL60	4	1		DHD2			270050				DHD2			2.88508e+07
			H28J	11	0					H28J	11	0												H28J	11	0					H28J	11	0		DHWP			528550				DHWP			1.79028e+06
			H22X	9	1					H22X	9	1												H22X	9	1					H22X	9	1		DHN2			3960				DHN2			59246
			H25J	4	1					H25J	4	1												H25J	4	1					H25J	4	1		DHN4			255200				DHN4			841960
																																			DHP8			3433100				DHP8			5.86658e+06
																																			DHPH			2228				DHPH			257538
																																			DHLT			259600				DHLT			5.56089e+07
	Figure 1i																																		DGMW				5950000			DGMW				57948700
Week post infection	1	2	3	4	5	6	7	8	9	10	11	12	13	14	15																				DGLW				11420000			DGLW				16943700
V2-TTB NP																																			DG70				10160000			DG70				16434800
DGI8	1000000	1438200	1597200	121000	40700	146300	210100	35750	89705	156035	28215	161095	233090	300850	451000																				DGHD				122000			DGHD				1720800
DH34	86020	22550	5775	2530	2448	2486	897	435	539	611	990	468	175	682	280																				HRM				240000			HRM				744580
DH40	1000000	1243000	872300	238700	177650	258500	163900	140250	185350	381150	23650	211750	553300	470250	596750																				TA9				865000			TA9				3170510
DGB0	113135	123200	125400	34100	11605	40810	80520	69905	35805	21780	34650	2585	24200	14020	20075																				ZL51				4330000			ZL51				4421830
DHAW	825	803	1485	1815	82	374	10	23	10	10	10	10	18	19	10																				H16R				1460000			H16R				3205550
DG8P	211805	440550	690800	261800	162250	171600	115500	109450	132000	158400	326150	382250	620950	614900	59400																				H24J				39300			H24J				11439690
DGP9	4488	9625	4125	2508	2327	5016	9169	13074	17419	7689	6749	13932	6342	5209	11105																				DGI9					4075500		DGI9					6283400
DH24	1683	785400	116050	35200	12430	12760	7315	2767	2701	2613	3586	2365	2283	2470	677																				DGT4					13528500		DGT4					4582950
DGX7	93	8932	4125	4180	2585	1029	242	347	572	113	116	209	40.7	80.85	135																				DG5M					2700500		DG5M					2.621e+07
LPFA	71	1881000	1413500	212850	107800	88000	90200	100100	143550	244750	252450	258500	386100	481250	12210																				DGM2					13084500		DGM2					112547735
																																			DGB2					1198450		DGB2					1.46922e+06
TTB NP																																			DGN6					21373000		DGN6					141119195
DHB8	1166000	162470	21532.5	9460	13255	5720	5170	8140	4345	6765	4565	1320	5115	3685	4125																				DG9D					10840500		DG9D					106435017
DHJM	3614	3685000	321200	129800	153725	348700	258500	520300	892100	1052700	9487500	1107700	364100	359700	378950																				DGA9					9531500		DGA9					2365565
DHD7	65945	523600	47025	83737.5	134695	84975	78265	71170	47740	38500	43725	55440	170995	192885	435050																				ZM27					1680000		ZM27					153401
DHK7	2107	4378000	530200	124080	76835	20818	34320	23155	22605	25685	24750	20845	32670	15125	17765																				ZM28					412000		ZM28					57377165
DHF1	56	3605800	289465	367125	84727.5	125730	86130	77000	97405	109175	261250	165550	187605	496650	731500																				DGCZ					2610000		DGCZ					25258690
DHMO	633	2008050	320100	98945	38995	17462.5	25438	38610	35255	62920	102850	68090	75680	112640	70675																				DGIR					51000000		DGIR					24576945
DHTZ	363	715	88	402	1601	577.5	137.5	110	473	638	154	171	506	677	924																				DGBX					286000		DGBX					21047285
DHG7	90	694650	686400	217250	196350	71610	133925	257950	211200	222750	356400	625900	1356300	3360500	1768250																				DGLX					34500000		DGLX					30296445
Empty NP																																			DGKN					34400000		DGKN					19180100
DHD0	123585	434500	67017.5	75790	38005	125070	148995	147345	114400	215600	267300	150810	146025	285450	333850																				DGPJ					5500000		DGPJ					116522948
DHI8	74580	495000	58410	241450	108625	272800	568150	365750	568150	1139600	396000	752950	884125	865700	714450																				DG98					458000		DGCM					15757442
DHD2	55638000	270050	105765	101750	84865	91575	44660	49335	46475	61105	54780	38885	20185	28490	67705																				DGCM					6260		HMN					5.46981e+06
DHWP	1270500	528550	113355	21230	27610	19305	13365	22220	66880	55385	77055	60280	58355	63305	56265																				HMN					22350000		T59					1.48717e+07
DHN2	5478	3960	11605	9185	2860	3905	5390	3410	3850	4290	1485	3025	1980	952	1221																				T59					18930000		ZL03					2.3881e+06
DHN4	1249	255200	77825	81290	94463	41250	18645	49555	46035	14245	42955	36025	20680	39545	47245																				ZL03					20810000		ZL60					37166800
DHP8	170	3433100	902000	244200	228250	112750	128150	187880	106590	115555	145365	88550	96140	58300	39325																				ZL60					12580000		H22X					12289838
DHPH	220	2228	8635	28600	17655	15675	20900	29370	34540	14520	8690	14575	22000	26455	27170																				H22X					27100000		H25J					20572750
DHLT	110000000	259600	37840	23760	37400	41140	28325	16720	15895	8690	26730	27665	25410	24255	71005																				H25J					15640000
Vaccine
DGMW	7400	5950000	1302000	1762000	1744000	1847000	4920000	4110000	6530000	8600000	2730000	4480000	4760000	6850000	4720000
DGLW	39400	11420000	1067000	395000	733000	385000	219000	337000	237000	437000	412000	385000	347000	355000	390000
DG70	28200	10160000	3720000	504000	341000	317000	209000	257000	142000	99000	125000	62800	117900	209000	314000
DGHD	242000	122000	40000	59800	81000	127000	134000	127000	135000	149000	91000	147000	188000	126000	146000
HRM	1210	240000	42000	25000	14600	21000	41400	38600	1625	43400	58800	50600	63800	65600	75100
TA9	220	865000	544000	477000	129000	334000	176000	49200	58500	28700	120000	118000	138000	92000	82000
ZL51	1900	4330000	19900	51400	3400	1400	1200	1100	1900	2100	1100	1200	3800	2300	160
H16R	100	1460000	377000	361000	252000	49700	38300	65500	32000	54800	69200	58300	58200	92000	475000
H24J	1580	39300	273000	119000	57600	247000	1475000	888000	1599000	1433000	758000	1126000	987000	557000	3760000
Concurrent controls
DGI9	495	4075500	3927000	4284500	4004000	3487000	3831000	882200	7980500	16505500	9471000			13799500
DGT4	2101	13528500	1892000	235400	36850	15510	12430	12760	6325	2827	3394	2607	1573	5099	2233
DG5M	13437	2700500	2970	486200	260150	196900	249150	237600	225500	188650	147950	241450	223850	250250	103950
DGM2	2140	13084500	1563650	114400	42900	24750	10670	5357	3625	3949	4103	3135	4098	3586	3767.5
DGB2	2016300	1198450	78650	41250	19195	9130	4510	4219	4004	5544	2849	3267	6452	2321	212.3
DGN6	45650	21373000	3558500	1182500	897050	892100	739750	883850	1500400	1491600	1809500	848100	659450	866250	883850
DG9D	8041	10840500	930600	148500	95150	52250	39380	19360	18810	17820	25905	22495	20790	32450	43615
DGA9	1210000	9531500	9537000	273900	135300	40150	46200	41800	31350	25850	92950	5665	49500	92510	128150

## Sheet: Figure 2
	Figure 2a					Figure 2b				Figure 2c																					Figure 2d	ADCC titer					Figure 2e	ADCC activity					Figure 2f				Figure 2g
	V2-TTB NP	TTB NP	Empty NP			V2-TTB NP	TTB NP	Empty NP			V2-TTB NP	TTB NP	Empty NP		V2 NP	TTB NP	Empty NP		V2 NP	TTB NP	Empty NP		V2 NP	TTB NP	Empty NP		V2 NP	TTB NP	Empty NP			V2-TTB NP	TTB NP	Empty NP	Systemic Vaccine			V2-TTB NP	TTB NP	Empty NP	Systemic Vaccine			No of Challenges	ADCC titer			No of Challenges	%normalized ADCC
DG8Z	12.5				DG8Z	147.5				DG8Z	15787				19586				14531				16540				519				DG8Z	1000000					DG8Z	51.3621					DG8Z	12	1000000		DG8Z	12	51.3621
DGI8	15				DGI8	22.5				DGI8	27578				42110				32522				41794				26869				DGI8	100000					DGI8	46.8102					DGI8	9	100000		DGI8	9	46.8102
DH34	80				DH34	315				DH34	28589				42544				33023				42766				25593				DH34	100000					DH34	42.28					DH34	5	100000		DH34	5	42.28
DH40	162.5				DH40	277.5				DH40	7728				22023				20735				19646				7837				DH40	1000000					DH40	53.5599					DH40	9	1000000		DH40	9	53.5599
DGB0	160				DGB0	157.5				DGB0	10715				3754				4319				2622				4144				DGB0	100000					DGB0	62.9383					DGB0	8	100000		DGB0	8	62.9383
DHAW	110				DHAW	202.5				DHAW	22951				46571				45286				38800				9821				DHAW	1000000					DHAW	58.5199					DHAW	9	1000000		DHAW	9	58.5199
DG8P	77.5				DG8P	147.5				DG8P	22536				33992				24808				32930				27229				DG8P	100000					DG8P	42.3574					DG8P	5	100000		DG8P	5	42.3574
DGP9	1				DGP9	22.5				DGP9	21446				21051				16583				16778				14251				DGP9	1000000					DGP9	66.1922					DGP9	9	1000000		DGP9	9	66.1922
DGX3	7.5				DGX3	27.5				DGX3	39272				46553				37617				44829								DGX3	1000000					DGX3	61.6268					DGX3	12	1000000		DGX3	12	61.6268
DH24	80				DH24	117.5				DH24	16640				14556				14038				16172				12537				DH24	100000					DH24	42.2963					DH24	5	100000		DH24	5	42.2963
DGX7	12.5				DGX7	105				DGX7	4247				10011				9786				5739				3135				DGX7	1000000					DGX7	45.5048					DGX7	7	1000000		DGX7	7	45.5048
LPFA	12.5				LPFA	1				LPFA	21939				37092				31497				35176				4231				LPFA	100000					LPFA	50.6147					LPFA	5	100000		LPFA	5	50.6147
DHB8		1			DHB8		7.5																								DHB8		100000				DHB8		31.4506
DHJM		1			DHJM		20			DHB8		3629				10718				8853				9084				13754			DHJM		10000				DHJM		25.6526
DHD7		1			DHD7		1			DHJM		17777				28508				17064				23172				54700			DHD7		100000				DHD7		32.4512
DHK7		2.5			DHK7		5			DHD7		13339				33214				22309				27347				18760			DHK7		10000				DHK7		32.3016
DHG7		1			DHG7		2.5			DHK7		21037				35979				38398				23625				30555			DHG7		10000				DHG7		37.316
DHF1		1			DHF1		1			DHG7		12162				26748				15353				21946				7661			DHF1		100000				DHF1		38.3363
DHF6		2.5			DHF6		1			DHF1		13901				9555				10513				7697				33526			DHF6		100000				DHF6		34.1451
DHMO		1			DHMO		5			DHF6		9429				17835				18061				17251				15772			DHMO		100000				DHMO		28.079
DHTZ		1			DHTZ		1			DHMO		5669				15619				9311				13194				7926			DHTZ		1000000				DHTZ		29.0749
DHD0			1		DHD0			25		DHTZ		6618				12068				4772				8961				1002			DHD0			100000			DHD0			36.5431
DHI8			25		DHI8			30																							DHI8			10000			DHI8			38.1049
DHD2			2.5		DHD2			12.5		DHD0			10495				10943				7403				6197				9981		DHD2			10000			DHD2			31.1245
DHWP			1		DHWP			1		DHI8			20884				46114				54873				18417				38373		DHWP			1000000			DHWP			32.7638
DHN2			5		DHN2			57.5		DHD2			10060				17551				15222				8203				6518		DHN2			10000			DHN2			43.8284
DHN4			1		DHN4			1		DHWP			14251				28611				21882				23003						DHN4			100000			DHN4			29.6816
DHP8			1		DHP8			1		DHN2			3474				308				215				2						DHP8			10000			DHP8			39.9423
DHPH			1		DHPH			1		DHN4			12771				16489				17332				16033				4686		DHPH			100000			DHPH			33.3381
DHLT			1		DHLT			2.5		DHP8			6450				19298				22054				16805				43050		DHLT			10000			DHLT			19.4255
										DHPH			11265				10573				3859				8232				13493		DGBP				1000000		DGBP				46.5081
										DHLT			12872				20077				16970				17051				25510		DGMW				100000		DGMW				28.7406
																															DGHW				1000000		DGHW				77.6587
																															DGLW				1000		DGLW				36.3443
																															DG70				1000		DG70				55.2635
																															DGHD				1000		DGHD				66.4232
																															HRM				10000		HRM				49.6757
																															TA9				1000		TA9				50.5148
																															ZL47				100000		ZL47				55.7959
																															ZL51				100		ZL51				26.6643
																															H16R				100000		H16R				40.7408
																															H24J				1000		H24J				27.8451
																															H22G				100000		H22G				29.7328
																															H28D				1000000		H28D				71.2223

## Sheet: Figure 3
	Figure 3a				Figure 3b						Figure 3c				Figure 3d				Figure 3e				Figure 3f							Figure 3g				Figure 3h				Figure 3i							Figure 3j
	No of Challenges	Efferocytosis MFI ratio		Group	Animal ID	Trogocytosis (PKH26+ (% CD14+))	Antibody-free control	Normalize to background				VL at 1 wpi	Trogocytosis (PKH26+ (% CD14+))			VL at 8 wpi	Trogocytosis (PKH26+ (% CD14+))			VL at 12 wpi	%mDC			CD45	pDC	V2-TTB NP	TTB NP	Empty NP			TOA	pDC			VL at 8 wpi	pDC			CD45	NKp44	V2-TTB NP	TTB NP	Empty NP			No of Challenges	NKp44
DG8Z	12	0.445263		Vaccine+V2-TTB	DG8Z	9.34	7.9	1.18228			DG8Z		9.34		DGBP		22.4		DG8Z		1.37342		DG8Z_WK 17	165354	1759	1.06378				DHB8	4	3.03532		DHD0	434500	2.58371		DG8Z_WK 17	165354	21289	12.8748				DG8Z	12	12.8748
DGI8	9				DGI8	10.8	7.9	1.36709			DGI8	1000000	10.8		DGMW	4110000	21.2		DGI8	161095	1.11907		DGI8_WK 17	103032	969	0.940485				DHJM	3	3.71928		DHI8	495000	3.08554		DGI8_WK 17	103032	9431	9.15347				DGI8	9	9.15347
DH34	5	0.311352			DH34	9.365	7.9	1.18544			DH34	86020	9.365		DGHW		23		DH34	468	2.09734		DH34_WK 17	160203	1666	1.03993				DHD7	4	2.73217		DHD2	270050	2.13403		DH34_WK 17	160203	17117	10.6846				DH34	5	10.6846
DH40	9	0.510569			DH40	9.835	7.9	1.24494			DH40	1000000	9.835		DGLW	337000	19.7		DH40	211750	1.6352		DH40_WK 17	224498	1606	0.715374				DHK7	1	3.91209		DHWP	528550			DH40_WK 17	224498	24315	10.8308				DH40	9	10.8308
DGB0	8	0.657336			DGB0	8.745	7.9	1.10696			DGB0	113135	8.745		DG70	257000	24.2		DGB0	2585	1.80199		DGB0_WK 17	65594	443	0.675367				DHG7	1	3.94194		DHN2	3960	1.27669		DGB0_WK 17	65594	4361	6.64847				DGB0	8	6.64847
DHAW	9				DHAW	8.07	7.9	1.02152			DHAW	825	8.07		DGHD	127000	24.4		DHAW	10	2.17624		DHAW_WK 17	36439	598	1.6411				DHF1	3	1.53358		DHN4	255200	1.9831		DHAW_WK 17	36439	4164	11.4273				DHAW	9	11.4273
DG8P	5	0.372588			DG8P	10.27	7.9	1.3			DG8P	211805	10.27		HRM	38600	29.1		DG8P	382250	1.11083		DG8P_WK 17	133054	1613	1.21229				DHF6	11	1.69921		DHP8	3433100	2.79422		DG8P_WK 17	133054	7590	5.70445				DG8P	5	5.70445
DGP9	9	0.644439			DGP9	10.2	7.9	1.29114			DGP9	4488	10.2		TA9	49200	31.9		DGP9	13932	1.01587		DGP9_WK 17	101293	1474	1.45518				DHMO	1	4.2559		DHPH	2228	1.73653		DGP9_WK 17	101293	14581	14.3949				DGP9	9	14.3949
DGX3	12	0.672733			DGX3	8.085	7.9	1.02342			DGX3		8.085		ZL47		20.2		DGX3		0.829287		DGX3_WK 17	81757	768	0.939369				DHTZ	4	3.36444		DHLT	259600	0.904534		DGX3_WK 17	81757	9971	12.1959				DGX3	12	12.1959
DH24	5	0.38023			DH24	8.225	7.9	1.04114			DH24	1683	8.225		ZL51	1100	25.4		DH24	2365	1.33011		DH24_WK 17	51725	546	1.05558												DH24_WK 17	51725	5080	9.82117				DH24	5	9.82117
DGX7	7	0.304586			DGX7	8.265	7.9	1.0462			DGX7	93	8.265		H16R	65500	24		DGX7	209	1.11953		DGX7_WK 17	121747	933	0.766343												DGX7_WK 17	121747	8659	7.11229				DGX7	7	7.11229
LPFA	5	0.297917			LPFA	7.79	7.9	0.986076			LPFA	71	7.79		H24J	888000	22.9		LPFA	258500	0.92674		LPFA_WK 17	127436	1538	1.20688												LPFA_WK 17	127436	12944	10.1573				LPFA	5	10.1573
				Vaccine+TTB	DHB8	7.995	7.9	1.01203							H22G		21.7						DHB8_WK 17	34395	1044		3.03532											DHB8_WK 17	34395	2612		7.59413
					DHJM	6.54	7.9	0.827848							H28D		20						DHJM_WK 17	10459	389		3.71928											DHJM_WK 17	10459	848		8.10785
					DHD7	8.2	7.9	1.03797															DHD7_WK 17	23754	649		2.73217											DHD7_WK 17	23754	1863		7.84289
					DHK7	7.91	7.9	1.00127															DHK7_WK 17	13650	534		3.91209											DHK7_WK 17	13650	575		4.21245
					DHF1	8.005	7.9	1.01329															DHG7_WK 17	14536	573		3.94194											DHG7_WK 17	14536	1132		7.78756
					DHF6	7.98	7.9	1.01013															DHF1_WK 17	132566	2033		1.53358											DHF1_WK 17	132566	4892		3.69024
					DHMO	6.67	7.9	0.844304															DHF6_WK 17	82862	1408		1.69921											DHF6_WK 17	82862	2764		3.33567
					DHTZ	7.66	7.9	0.96962															DHMO_WK 17	18210	775		4.2559											DHMO_WK 17	18210	1442		7.91873
					DHG7	10	7.9	1.26582															DHTZ_WK 17	151437	5095		3.36444											DHTZ_WK 17	151437	4458		2.9438
				Vaccine+Empty	DHD0	10.4	7.9	1.31646															DHD0_WK 17	15559	402			2.58371										DHD0_WK 17	15559	539			3.46423
					DHI8	8.33	7.9	1.05443															DHI8_WK 17	38405	1185			3.08554										DHI8_WK 17	38405	734			1.91121
					DHD2	8.815	7.9	1.11582															DHD2_WK 17	16026	342			2.13403										DHD2_WK 17	16026	531			3.31337
					DHWP	10.095	7.9	1.27785															DHWP_WK 17	6429	122			1.89765	Data excluded									DHWP_WK 17	6429	631			9.8149
					DHN2	6.615	7.9	0.837342															DHN2_WK 17	57414	733			1.27669										DHN2_WK 17	57414	1760			3.06545
					DHN4	11.22	7.9	1.42025															DHN4_WK 17	162271	3218			1.9831										DHN4_WK 17	162271	4986			3.07264
					DHP8	6.99	7.9	0.88481															DHP8_WK 17	130233	3639			2.79422										DHP8_WK 17	130233	5967			4.58179
					DHPH	7.49	7.9	0.948101															DHPH_WK 17	60120	1044			1.73653										DHPH_WK 17	60120	2890			4.80705
					DHLT	6.215	7.9	0.786709															DHLT_WK 17	119509	1081			0.904534										DHLT_WK 17	119509	6122			5.12263
				Systemic Vaccine	DGBP	22.4	11.82	1.89509
					DGMW	21.2	11.82	1.79357
					DGHW	23	11.82	1.94585
					DGLW	19.7	11.82	1.66667
					DG70	24.2	11.82	2.04738
					DGHD	24.4	11.82	2.0643
					HRM	29.1	11.82	2.46193
					TA9	31.9	11.82	2.69882
					ZL47	20.2	11.82	1.70897
					ZL51	25.4	11.82	2.1489
					H16R	24	11.82	2.03046
					H24J	22.9	11.82	1.93739
					H22G	21.7	11.82	1.83587
					H28D	20	11.82	1.69205

















[truncated: 14 more columns]

## Sheet: Figure 4
	Figure 4a						Figure 4b						Figure 4c						Figure 4d						Figure 4e
	V2-TTB NP	TTB NP	Empty NP	Vaccine only			V2-TTB NP	TTB NP	Empty NP	Vaccine only			V2-TTB NP	TTB NP	Empty NP	Vaccine only			V2-TTB NP	TTB NP	Empty NP	Vaccine only			No of Challenges	a4B7-CCR5- memory Th2
DG8Z	19.3					DG8Z	18.3					DG8Z	28.1					DG8Z	80.2					DHB8	4	92.2
DGI8	13.2					DGI8	8.13					DGI8	18.4					DGI8	86.8					DHJM	3	85.6
DH34	16.4					DH34	12.4					DH34	29.4					DH34	83.4					DHD7	4	87.7
DH40	18.3					DH40	16.7					DH40	36.4					DH40	81.6					DHK7	1	81.3
DGB0	17.4					DGB0	6.94					DGB0	21.9					DGB0	82.5					DHG7	1	85.2
DHAW	12.3					DHAW	7.55					DHAW	20.1					DHAW	87.6					DHF1	3	89.4
DG8P	13					DG8P	12.3					DG8P	29.8					DG8P	86.6					DHF6	11	87
DGP9	13.5					DGP9	8.77					DGP9	33.4					DGP9	86.4					DHMO	1	83.3
DGX3	14					DGX3	6.06					DGX3	21.6					DGX3	85.9					DHTZ	4	91
DH24	19.5					DH24	10.3					DH24	20					DH24	80.4
DGX7	28.2					DGX7	18.1					DGX7	29.4					DGX7	71.5
LPFA	27.5					LPFA	17.2					LPFA	25					LPFA	72.4
DHB8		7.69				DHB8		8.2				DHB8		27				DHB8		92.2
DHJM		14.3				DHJM		23.1				DHJM		30.4				DHJM		85.6
DHD7		11.5				DHD7		7.5				DHD7		18.1				DHD7		87.7
DHK7		18.5				DHK7		9.22				DHK7		36.9				DHK7		81.3
DHG7		14.3				DHG7		13.1				DHG7		28.7				DHG7		85.2
DHF1		10.5				DHF1		9.4				DHF1		26.7				DHF1		89.4
DHF6		12.3				DHF6		7.32				DHF6		28.3				DHF6		87
DHMO		16.7				DHMO		11.3				DHMO		37				DHMO		83.3
DHTZ		7.88				DHTZ		22.2				DHTZ		28.3				DHTZ		91
DHD0			8.88			DHD0			6.93			DHD0			24.8			DHD0			91
DHI8			15.2			DHI8			18.2			DHI8			36.7			DHI8			84.7
DHD2			9.84			DHD2			10.5			DHD2			43.6			DHD2			89.9
DHWP			11.5			DHWP			10.7			DHWP			20.6			DHWP			87.7
DHN2			13.7			DHN2			13			DHN2			43			DHN2			86.2
DHN4			13.1			DHN4			15.6			DHN4			27			DHN4			86.5
DHP8			7.62			DHP8			5.76			DHP8			25			DHP8			91.8
DHPH			14.4			DHPH			19.1			DHPH			25.9			DHPH			85.4
DHLT			10.4			DHLT			11.8			DHLT			21.2			DHLT			89.4
DGBP				20.1		DGBP				5.71		DGBP				38.4		DGBP				77.7
DGMW				39.6		DGMW				10.2		DGMW				39.8		DGMW				59.7
DGHW				23.8		DGHW				6.02		DGHW				19.1		DGHW				75.3
DGLW				32.9		DGLW				10.3		DGLW				48.4		DGLW				66.4
DG70				21.5		DG70				9.31		DG70				26.9		DG70				77.4
DGHD				23.1		DGHD				6.17		DGHD				27.8		DGHD				75.2
HRM				14.8		HRM				4.25		HRM				28.4		HRM				82.7
TA9				21.9		TA9				7.89		TA9				25.6		TA9				77.7
ZL47				29.9		ZL47				8.23		ZL47				31.5		ZL47				69.4
ZL51				22.5		ZL51				4.26		ZL51				27.3		ZL51				76.7
H16R				29.7		H16R				9.22		H16R				25.8		H16R				70.1
H24J				30.8		H24J				6.63		H24J				24.7		H24J				68.1
H22G				27.7		H22G				6.48		H22G				32.9		H22G				72
H28D				17.2		H28D				5.33		H28D				20.7		H28D				82.7
	Figure 4f						Figure 4g						Figure 4h						Figure 4i						Figure 4j						Figure 4k
	V2-TTB NP	TTB NP	Empty NP	Vaccine only			V2-TTB NP	TTB NP	Empty NP	Vaccine only			V2-TTB NP	TTB NP	Empty NP	Vaccine only			V2-TTB NP	TTB NP	Empty NP	Vaccine only			V2-TTB NP	TTB NP	Empty NP	Vaccine only			V2-TTB NP	TTB NP	Empty NP	Vaccine only
DG8Z	81.4					DG8Z	71.9					DG8Z	0.29					DG8Z	0					DG8Z	0					DG8Z	6.4
DGI8	91.5					DGI8	81.6					DGI8	0.013					DGI8	0.06					DGI8	0					DGI8	0
DH34	87.3					DH34	70.5					DH34	0.014					DH34	0.022					DH34	0					DH34	22.6
DH40	83.2					DH40	63.6					DH40	0.016					DH40	0					DH40	0.047					DH40	0
DGB0	92.7					DGB0	77					DGB0	0.03					DGB0	0.02					DGB0	0.17					DGB0	0
DHAW	92.3					DHAW	79.9					DHAW	0.00771					DHAW	0.029					DHAW	0					DHAW	9
DG8P	87.2					DG8P	69.9					DG8P	0.015					DG8P	0.087					DG8P	0.045					DG8P	13.7
DGP9	91.2					DGP9	66.4					DGP9	0.00896					DGP9	0					DGP9	0.048					DGP9	41.8
DGX3	93.5					DGX3	78.1					DGX3	0.011					DGX3	0.00729					DGX3	0.1					DGX3	29.6
DH24	89.5					DH24	79.5					DH24	0.03					DH24	0					DH24	0.13					DH24	0
DGX7	81.1					DGX7	70.4					DGX7	0.022					DGX7	0.087					DGX7	0.051					DGX7	5.9
LPFA	82.7					LPFA	74.9					LPFA	0.00759					LPFA	0					LPFA	0					LPFA	5.4
DHB8		91.6				DHB8		72.9				DHB8		0.011				DHB8		0.021				DHB8		0				DHB8
DHJM		76.3				DHJM		69.6				DHJM		0				DHJM		0				DHJM		0				DHJM
DHD7		91.9				DHD7		80.8				DHD7		0.092				DHD7		0.049				DHD7		0.088				DHD7
DHK7		90.5				DHK7		62.5				DHK7		0.015				DHK7		0.00641				DHK7		0				DHK7		52.2
DHG7		86.6				DHG7		70.7				DHG7		0				DHG7		0				DHG7		0.19				DHG7		16.3
DHF1		90.4				DHF1		73.2				DHF1		0.036				DHF1		0.017				DHF1		0.074				DHF1		13.6
DHF6		91.8				DHF6		70.2				DHF6		0.00642				DHF6		0.067				DHF6		0.1				DHF6		21
DHMO		88.7				DHMO		62.9				DHMO		0.00755				DHMO		0				DHMO		0.087				DHMO		21.3
DHTZ		76.9				DHTZ		71.1				DHTZ		0.037				DHTZ		0.064				DHTZ		0.19				DHTZ		13.1
DHD0			92.9			DHD0			75.1			DHD0			0			DHD0			0.015			DHD0			0			DHD0			13.6
DHI8			81.6			DHI8			63.2			DHI8			0.021			DHI8			0.078			DHI8			0			DHI8			42.6
DHD2			89.2			DHD2			56.3			DHD2			0.011			DHD2			0.022			DHD2			0.11			DHD2			21.2
DHWP			88.6			DHWP			79.1			DHWP			0.076			DHWP			0.16			DHWP			0			DHWP			19.2
DHN2			86.6			DHN2			56.9			DHN2			0.04			DHN2			0.059			DHN2			0			DHN2			27.7
DHN4			83.7			DHN4			72.4			DHN4			0.017			DHN4			0.049			DHN4			0			DHN4			25.1
DHP8			93.8			DHP8			74.9			DHP8			0.06			DHP8			0			DHP8			0			DHP8			16
DHPH			80.7			DHPH			74.1			DHPH			0.011			DHPH			0.025			DHPH			0			DHPH			19.7
DHLT			87.6			DHLT			78.7			DHLT			0.01			DHLT			0.043			DHLT			0			DHLT			41.5
DGBP				70.6		DGBP				59.3		DGBP				0.32		DGBP				1.14		DGBP				1.01		DGBP
DGMW				75.6		DGMW				58.7		DGMW				0.45		DGMW				0.83		DGMW				0.29		DGMW				28.5
DGHW				75.5		DGHW				80.2		DGHW				0.29		DGHW				0.97		DGHW				0.05		DGHW				7
DGLW				75		DGLW				46.2		DGLW				0.42		DGLW				1.46		DGLW				4.64		DGLW				7.7
DG70				67.6		DG70				70.8		DG70				0.26		DG70				1.47		DG70				0.66		DG70				6.8
DGHD				64.7		DGHD				69.2		DGHD				0.82		DGHD				1.56		DGHD				0.55		DGHD				13.2
HRM				62.8		HRM				70.1		HRM				0.24		HRM				1.21		HRM				0.5		HRM				14.8
TA9				74.5		TA9				72.4		TA9				0.14		TA9				0.77		TA9				0.28		TA9				0
ZL47				79.9		ZL47				68		ZL47				0.21		ZL47				0.88		ZL47				0.24		ZL47				12.8
ZL51				81		ZL51				72.2		ZL51				0.062		ZL51				0.3		ZL51				0.19		ZL51				0
H16R				84.4		H16R				73.5		H16R				0.082		H16R				0.33		H16R				0.097		H16R				5.8
H24J				74.7		H24J				73.5		H24J				0.73		H24J				0.96		H24J				0.57		H24J				17
H22G				83.2		H22G				66.4		H22G				0.085		H22G				0.45		H22G				0.14		H22G				0
H28D				82.8		H28D				78.5		H28D				0.034		H28D				0.48		H28D				0.24		H28D				11.7

## Sheet: Figure 5
	Figure 5a, b, c
Animal ID	Time_Point	CCL8	IL33	CXCL12	OLR1	IL27	IL2	CXCL9	TGFA	IL1B	IL6	IL4	TNFSF12	TSLP	CCL11	HGF	FLT3LG	IL17F	IL7	IL13	IL18	CCL13	TNFSF10	CXCL10	IFNG	IL10	CCL19	TNF	IL15	CCL3	CXCL8	MMP12	CSF2	CSF3	VEGFA	IL17C	EGF	CCL2	IL17A	OSM	CSF1	CCL4	CXCL11	LTA	CCL7	MMP1
DGI8	(wk16+48h/pre)	1.06666	0.59732	1.29512	1.07285	4.67911	1.48468	0.873478	1.27944	1.15302	1.50571	3.33261	0.905202	0.595974	0.845758	0.83349	0.438954	2.85965	1.40367	1.31465	1.41242	0.199696	0.90406	0.769396	3.65056	0.504373	0.825378	1.09674	1.18101	1.78592	2.64942	0.812594	2.57387	0.849684	1.06419	0.323871	1.21679	1.13183	1.53858	0.943045	0.98757	2.49425	0.629879	0.829415	2.08459	0.706144
DH34	(wk16+48h/pre)	0.592486	1.39035	0.729057	0.847363	1.26729	1.96997	0.565283	0.633309	7.41462e-05	0.315633	1.53621	0.855531	1.38081	0.866865	0.344004	0.434122	0.531232	0.36539	1.1155	1.08966	0.16758	0.763275	0.319175	1.26376	0.863045	0.397178	0.533408	0.839759	0.91075	0.313817	0.592449	0.633385	1.07942	0.78393	3.47728e-05	0.167731	0.761731	0.562977	0.713855	0.789472	1.19143	0.371904	0.788226	15.8062	0.823954
DH40	(wk16+48h/pre)	1.24359	0.0770627	1.40372	1.15556	2.56155	1.61332	0.936805	0.494257	1.3758	0.75163	2.04636	1.33475	0.02062	0.475655	0.196701	0.920794	1.0173	0.0696139	1.46415	1.48391	0.338029	0.951453	0.612093	2.02878	2.28296	0.838127	0.901888	1.33822	0.814592	0.0563515	0.707756	1.6924	0.0217283	1.17269	0.285202	0.103835	1.10899	2.69357	0.470504	1.01777	1.13601	0.291112	0.662297	3.63466	1.39232
DGB0	(wk16+48h/pre)	0.727558	12.7102	9.28384	13.9721	3.86527	3.07317	9.86437	151.938	4028.48	1.2762	2.87374	1.20142	49.4018	1.40241	0.232657	0.533637	1.69353	0.270709	11.5332	148.079	0.277556	0.571929	0.574748	11.8353	1.11304	0.130887	2.10732	1.08704	9.73109		38.8401	30.722	2.73038	10.7291	130.772	17.1201	1.62546	36.9583	35.3346	0.994225	3.13901	0.209734	0.777961	8.21562	1.06742
DHAW	(wk16+48h/pre)	0.804777	1.48405	1.54186	0.722245		1.18525	0.711938	0.672309	0.00074269	0.642996	1.16306	0.880662	0.468064	0.851899	0.266748	0.360981	0.167826	0.100772	0.771344	0.937907	0.302682	0.753482	0.584912	0.859854	2.39875	0.709308	0.455036	0.791983	0.711052	0.0922021	0.440254	0.414074	0.222837	0.657857	0.00151515	0.0136264	0.604301	1.89877	0.259941	0.630782	0.831592	0.163182	0.522068	4.31959	1.29188
DG8P	(wk16+48h/pre)	0.90857	0.694237	1.06393	1.24044		3.16536	0.549509	0.871088	4.9236	2.77421	3.97815	0.689254	21.5376	0.978386	2.08475	0.740577	3.17957	13.2542	3.27496	0.549662	0.188423	0.0793836	0.390309	4.68171	3758.64	0.0301032	0.051409	2.95388	1.02789	26.7231	1.03146	2.26145	4.47173	1.0016	0.000247853	9.14525	0.805571	5.59446	1.65997	1.33961	1.25223	0.549537	0.470534	4.35681	0.327263
DGP9	(wk16+48h/pre)	0.0754773	7.70276e-05	3.16354e-05	0.222346		1.11742	0.0479866	0.028292	0.199125	0.667584		0.0799362	0.556827	0.475831	0.60547	0.12193	0.107936	3.95378	0.771512	0.0576125	0.013339	0.00563083	0.0254165	1.00875	0.0363847	0.00166924	0.00677745	0.266513	0.084677	4.14537	0.125369	0.0864531	1	0.0806272	0.000120369	1.67131	0.225496	0.745948	0.0336337	0.225362	0.158259	0.050512	0.0368125	1.16567	0.0753418
DGX3	(wk16+48h/pre)
DH24	(wk16+48h/pre)	0.691615	1.57314	0.251257	0.810251		5.59393	0.592871	0.571519	1.00118	3.17203	3.23462	1.01206	0.0970081	0.798018	0.253788	0.571248	0.283376	2.7092	2.56057	0.582324	0.123213	0.0769583	0.622431	3.80672	2.56826	0.923315	0.0616866	1.34958	0.629008	4.15013	1.42581	0.338955	1.0004	0.562924	0.000168311	0.176687	0.785582	0.469304	0.0864275	1.02707	0.952346	0.411351	1.2051	54.7049	0.513135
DGX7	(wk16+48h/pre)	0.59654	0.296406	0.488589	0.511808		1.27433	0.708047	0.547407	0.471421	1.3394	1.25224	0.770608	1.05721	0.419664	0.268579	0.341571	0.71679	2.22165	0.117043	0.428262	0.120664	0.32165	0.548653		1.08929	0.653479	0.423003	0.639604	0.597296	4.53406	0.427121	0.226555	1.29564	0.431945	0.000451481	0.28205	0.514127	1.98917	0.0737973	0.512592	0.712803	0.418447	0.647084	1.1736	0.358707
LPFA	(wk16+48h/pre)	0.878197	0.0994874	0.912452	0.931122		0.751318	0.867897	0.536415	3.90844	2.41374	1.44057	1.14318	341.259	1.12353	1.88752	0.83123	0.976595	4.73891	0.974628	0.5781	0.298152	0.111545	1.11181		2.16194	0.780257	0.0519998	2.80593	1.17863	4.92333	0.998049	0.595307	0.880409	0.6069	0.00342976	3.55856	1.02656	0.229149	0.212774	1.37141	1.43265	0.500548	0.453894	2.23208	0.399492
DHB8	(wk16+48h/pre)	0.648671	0.173236	0.593733	0.83333		1.72737	0.544433	1.0547	1.94053	1.2629	1.7093	0.68326	148.478	0.66343	0.243169	0.604684	1.40452	0.645828	1.24935	1.12431	0.161745	0.846228	0.340822		0.24329	0.372097	0.932149	0.564255	0.630513	0.527227	0.524078	1.39745	0.0356426	0.633088	1.61364	0.458334	0.734374	3.1401	0.630132	0.830435	0.832428	0.221634	0.665134	20.8202	1.83067
DHJM	(wk16+48h/pre)	4.07273	2.31721	1.3086	6.74644	3.0572	8.51404	4.2	1.25697	68.5104	0.838902		1.17773	1.022	1.84793	3.40479	1.44774	2.07581	1.59032	1.78422	1.39757	1.37847	1.05007	1.55076	2.41966	2.64439	0.777849	1.33923	1.59771	0.936603	1.59098	0.698413	1.51458	3.92083	1.01509	0.74402	5.70069	2.93228	4.22054	5.12203	1.10388	0.94902	3.49753	1.45917	19.3569	2.42672
DHD7	(wk16+48h/pre)	0.0731581	0.0251196	3.18013e-05	0.110486		0.888658	0.0859469	0.0498243	0.000577886	0.106933	1.15889	0.0981845	0.0863528	0.262857	0.0425472	0.102753	0.286485	0.0291419	0.767702	0.127149	0.0191545	0.0356995	0.0205856	0.854862	0.0240423	0.0144965	0.118642	0.0967373	0.0374758	0.0315276	0.0428327	0.181423	0.00894484	0.0577067	0.0996779	0.0159828	0.126801	0.273628	0.138628	0.0976601	0.0898343	0.0501049	0.088337	0.616639	0.0807299
DHK7	(wk16+48h/pre)	0.742837	0.864355	1.78438	1.49914		1.3459	0.304175	1.05766	1.56948	1.16064	2.23457	1.10033	0.0586565	1.26973	0.449769	1.188	1.48045	0.604477	1.25257	1.33899	0.188705	0.68634	0.266672	2.25217	0.517627	0.480938	0.804077	1.5168	0.708177	0.445037	0.72334	0.258954	0.000410676	0.878229	0.471943	0.860761	0.99557	0.947182	1.92487	0.940386	1.05546	0.413543	1.20893	7.52487	1.31505
DHG7	(wk16+48h/pre)	0.193183	5.08906e-05	0.0251497	0.397316	1.05073	1.35714	0.0958739	0.394836	0.37148	1.11918		0.302777	0.793281	0.394967	0.477381	0.414506	0.493084	1.00628	0.587748	0.422851	0.0966609	0.241815	0.0675278		3.55237	0.0441096	0.378786	0.312292	0.159327	0.706182	0.199406	0.115786	0.000326488	0.185506	0.0940615	0.279387	0.439258	0.361431	0.249671	0.336715	0.256815	0.249155	0.247211	0.907009	0.281675
DHF1	(wk16+48h/pre)	1.33114	0.897942	0.984513	1.65881	4.13066	1.2265	1.18899	2.11914	2.89065	8.64831	3.01376	1.55606	0.166396	1.73091	1.75121	1.44153	2.10298	13.4658	0.560774	1.7423	1.00768	1.01816	1.69707	3.23508	0.802362	1.37223	1.40464	1.88059	1.91763	16.6706	0.993543	2.19096	2.59766	1.29201	1.92767	3.08526	2.13076	2.88912	1.77857	1.38611	2.16408	0.499838	1.82135	8.1078	0.705929
DHF6	(wk16+48h/pre)	0.909603	1.07109	0.397111	1.33131		1.19709	2.16464	3.32033	3.06344	4.8567	1.65405	1.09447	1.44192	1.07944	3.32093	0.612457	1.86504	4.61484	3.46275	1.51084	2.50484	1.2127	1.37129	1.39068	0.151719	0.739735	0.851615	0.859012	1.08443	13.6224	0.597489	2.60843	0.00245789	0.849618	0.525899	5.6917	1.35149	1.52638	3.75912	0.780274	1.22332	3.70523	0.434716	21.3872	0.692978
DHMO	(wk16+48h/pre)	0.66074	0.404004	0.646366	1.65491	1.62	2.67772	0.417313	1.7207	5.20792	2.2621	1.83763	0.740452	0.391047	0.909781	1.23411	0.467262	0.588242	6.71574	1.36386	2.03002	0.29618	0.624492	0.451101		0.41747	0.683897	0.679412	0.785166	0.467856	13.0504	0.396494	0.518319	0.34914	0.62512	0.649785	2.87223	0.759847	0.5062	1.78576	0.761611	0.655244	0.932956	0.684976	5.47347	0.848116
DHTZ	(wk16+48h/pre)
DHD0	(wk16+48h/pre)	0.93843	1.9671	0.512486	1.25341	2.42649	0.89395	0.930774	1.55166	35.2827	0.845063	1.93157	1.20682	0.116497	0.637497	0.503122	0.756011	2.01487	0.547117	1.34475	1.25148	0.419621	0.958909	0.556484		21.1183	0.670985	0.868899	1.07182	0.748253	0.252209	0.621441	1.86385	0.617151	1.1821	0.778787	0.558229	1.29407	1.16553	0.883429	0.938192	1.11761	0.518044	0.959499	4.35685	1.80578
DHI8	(wk16+48h/pre)	0.22964	0.203812	0.141017	0.387099	0.872924	1.08609	0.220387	0.316836	0.000616904	0.364921	1.21637	0.33264	0.00363236	0.817001	0.147032	0.375992	0.503748	0.206092	0.790208	0.515554	0.0826311	0.330692	0.116454	0.888454	0.0011867	0.0556145	0.387212	0.505987	0.225985	0.302903	0.303748	0.118219	0.000347356	0.293927	7.39533e-05	0.169767	0.328971	0.255193	0.11056	0.371085	0.312377	0.206759	0.307134	1.03554	0.357763
DHD2	(wk16+48h/pre)	1.17276	1.24114	0.449019	1.2102	2.70433	0.875229	2.46707	0.729259	4.62803	0.884328	2.18028	1.04266	0.90559	0.767629	1.13929	1.18678	0.573073	1.53419	1.59897	2.17755	0.198683	0.838602	7.54981	2.15043	0.913897	0.393272	1.48376	1.25314	0.878712	1.34358	0.58012	1.2732	170.061	0.841948	0.411103	0.629475	1.30138	1.33896	0.276505	1.1204	1.0422	0.833567	1.46621	6.53025	1.31966
DHWP	(wk16+48h/pre)	1.43611	1.40554	0.804496	0.274253		32.69	1.02766	2.17628	1.0268	1.70645		1.17883	5.1354	0.437039	0.204259	1.21425	1.91047	0.650456	2.18441	0.840994	0.166719	1.32248	0.930591		0.383096	0.583019	0.878748	1.0166	0.722393	0.592259	1.13769	2.25436	1.36556	1.06132	0.688434	0.358849	0.800782	0.864988	1.72062	1.00962	1.35568	0.167343	1.18725	7.35343	1.5488
DHN2	(wk16+48h/pre)
DHN4	(wk16+48h/pre)	1.13021	1.33885	0.732511	1.77456	3.40671	2.06205	0.671187	1.5847	7.85019	3.00071	2.59026	1.12091	1.88816	1.56396	5.38587	1.06349	1.59949	4.63818	1.96042	1.41293	0.650036	0.922856	0.716094	2.6843	7.18011	0.870163	0.941175	1.40525	0.766113	3.86839	0.455113	0.933384	0.00112488	0.990396	0.876583	6.00407	1.47835	1.71967	3.85984	1.01304	0.98257	0.566381	1.13686	73.1855	0.911884
DHP8	(wk16+48h/pre)	0.768537	0.323928	0.620072	0.96655	1.56032	1.80885	0.313673	1.72085	1.49627	1.18516	1.78913	0.789335	0.744107	0.60733	2.97448	0.610799	0.506777	6.42302	1.3361	0.860851	0.556399	0.667142	0.432207		0.792588	0.519747	0.576879	0.777817	0.632228	12.4929	0.374038	0.387769	0.170981	0.551522	0.458322	20.1198	0.847964	1.01001	2.2458	0.616935	0.778611	0.833443	0.579318	10.2115	0.546823
DHPH	(wk16+48h/pre)	0.730902	0.403124	0.495803	1.20676	5.01269	2.58824	0.462515	1.05406	2.03779	0.586352	3.29895	1.29401	0.591965	1.13354	1.91568	1.2596	0.434242	6.08295	0.629504	0.953615	2.19442	1.10108	0.647276	3.96396	0.356877	0.749437	0.712436	1.32776	0.993874	7.00962	0.496445	9.41317	0.0517046	0.948595	0.0859816	2.96909	1.08817	0.387585	1.41022	1.02006	1.282	0.443677	1.12943	7.148	0.917906
DHLT	(wk16+48h/pre)	0.347108	1.12244	4.67954e-05	0.471126	1.86897	2.03448	0.193536	0.294051	0.00196798	2.303	2.02316	0.433016	53.9492	0.698947	0.33499	0.481549	0.431775	0.865819	0.458461	0.578228	0.111304	0.408506	0.201323	1.86494	109.19	0.21675	0.447008	0.505002	0.555155	1.79196	0.302252	0.215463	0.084129	0.350101	0.0151917	0.343302	0.546644	0.113322	0.263239	0.456779	0.633961	0.145063	0.395672	7.54482	0.285483
DGBP	(Wk12+72hr/Pre)	0.718357	0.13022	0.432245	0.913341	0.192615	0.366631	0.890874	0.838879	0.406933	2.16825	0.547951	0.54799	0.1759	0.728468	0.281411	0.707837	1.36774	0.282629	0.181281	1.17703	0.413031	1.02468	1.05732		0.240582	1.02381	0.780116	1.07454	0.322911	0.131013	0.392227	0.38439	0.23656	0.873298	2.38483	0.0391621	0.75541	1.21173	2.06244	0.782805	0.413248	0.425747	0.588145	0.242657	0.228562
DGMW	(Wk12+72hr/Pre)	0.225586	0.283728	0.339509	0.428261		0.307848	0.357485	0.242634	0.443902	1.16387	1.08452	0.258366	0.205058	0.38812	0.322974	0.203035	0.648855	0.150597	0.747322	0.42961	0.225955	0.322287	0.366874	1.11381	0.000617568	0.36208	0.388317	0.343478	0.197117	0.0799444	0.230286	0.225602	0.156552	0.266657	0.256471	0.101417	0.28687	1.24553	0.675082	0.34674	0.261136	0.372399	0.412133	0.233836	0.122371
DGHW	(Wk12+72hr/Pre)	1.67408	1.06881	2.5661	1.58096	0.616672	0.585706	1.51416	1.58165	1.19609	1.53372	0.709728	1.02071	0.00414371	2.2471	1.89045	0.599003	2.12489	0.768888	0.679638	1.40645	1.66987	1.45692	1.81968		0.110373	2.11741	1.3383	1.13137	1.62099	1.20026	0.876158	0.685538	1.53547	1.37569	3.63432	1.20075	1.40615	2.14212	2.84135	1.02204	1.62284	2.5513	0.970467	1.57258	0.685366
DGLW	(Wk12+72hr/Pre)	1.18037	2.69566	1.33349	0.843681	5.15496	3.47681	0.432086	1.14253	6.22992	0.335493	3.2475	0.727398	0.231459	1.01725	4.27475	0.331645	1.90773	7.61349	3.72897	1.10945	1.0452	0.900601	0.800829	4.32364	76.1577	1.63034	0.808132	0.851424	1.5505	6.26763	0.608641	4.60454	904.838	0.925999	130.301	6.1292	0.81166	14.3642	1.60315	0.707797	1.31623	0.688174	0.749417	5.99226	1.29765
DG70	(Wk12+72hr/Pre)	1.13396	1.10991	3.52433	1.56469	1.22465	1.69112	0.714457	1.00232	0.581024	0.444342	1.14401	1.30424	3.28736	1.8844	1.14957	0.631731	0.593038	0.516714	1.16763	1.44968	1.7682	0.985111	0.940456		3.8669	2.07078	0.616852	1.40995	0.270695	0.50744	0.628818	1.30812	1276.85	1.06139	1.86002	1.00236	0.928318	0.507417	1.48495	0.768846	0.306023	1.73404	0.617919	1.65256	0.582175
DGHD	(Wk12+72hr/Pre)	1.63923	1.09373	1.09309	1.81953	0.771687	1.0134	3.30098	1.93523	2.2896	5.79715	0.838509	1.07662	0.298091	0.921574	0.871748	0.979618	11.953	0.578891	0.546981	1.2572	0.804909	1.02823	2.14498	0.794811	0.000470213	1.60835	1.26501	1.51429	1.01958	0.460969	0.752636	0.161437	0.973284	1.11855	4.40543	0.24037	1.40922	5.06426	3.5017	1.29498	1.1337	1.31569	1.17242	0.946626	0.346992
ZL47	(Wk12+72hr/Pre)	0.839286	0.844655	0.828973	1.30058	0.807839	1.73313	9.17724	0.970134	0.464208	1.03149	0.86637	0.598015	0.000713829	1.20025	0.290745	0.622493	0.75773	0.268526	0.8482	1.28293	0.513561	0.627383	1.9762	0.826425	0.000964135	2.78877	1.59905	0.946344	1.23405	0.149806	0.946163	1.17689	0.000613675	0.797994	0.85684	0.0638171	0.598734	1.47926	1.90203	0.916359	1.14731	1.32338	0.916198	0.781391	0.596029
ZL51	(Wk12+72hr/Pre)	0.420649	0.14281	0.554641	0.765426	0.733578	0.955788	0.459849	0.261901	0.428645	1.80649	0.818035	0.372346	2.55122	0.383881	0.220931	0.296529	0.509427	0.16644	0.791209	0.603655	0.193377	0.279929	0.50911	0.759366	321.007	0.574995	0.625356	0.375228	0.774417	0.0905004	0.311455	0.202016	1.93242	0.276416	0.42807	0.0361268	0.298791	0.484657	0.365414	0.398813	0.769161	0.665677	0.5242	0.947948	0.19074
H16R	(Wk12+72hr/Pre)	0.70126	0.775123	1.25885	0.789686		1.37913	1.07661	0.63053	0.461818	0.559192	1.04344	0.679195	0.207087	0.571692	0.656145	0.57317	0.912875	0.707251	1.04996	1.24986	0.635128	0.950463	1.06511	1.05742	1	1.39561	0.862221	0.757801	0.418302	0.43042	0.31554	0.462339	0.222616	0.826816	0.000162591	0.101086	0.599759	1.15128	0.975818	0.891622	0.50155	1.22154	0.647419	1.0782	0.380154
H24J	(Wk12+72hr/Pre)	1.0316	0.241403	0.816373	1.12715	5.36311	0.773836	1.33978	0.735753	0.461767	0.35092	3.43522	0.491569	0.944413	0.857789	0.721418	0.488613	0.753112	0.344635	3.91578	0.679144	0.584157	0.802117	1.73066	4.48976	0.865514	2.26126	0.910622	0.631975	0.254069	0.316362	0.532186	0.763419	6.16686	0.567523	0.301539	0.60427	0.682122	0.737308	1.69561	0.552263	0.261826	1.41191	0.544487	1.25635	0.434104
H22G	(Wk12+72hr/Pre)	0.954344	1.92698	4.42955	1.35125	1.42477	2.76793	2.50997	0.861176	2.03595	1.55042	1.22472	0.899154	107.846	1.02435	0.679517	0.678859	1.11909	0.588563	1.27596	0.985208	0.587794	1.17731	1.53507	1.97351	1.74194	1.28771	1.24489	0.813539	0.84916	0.588272	0.627705	1.47834	186.512	0.857508	1	0.131903	0.899358	1.36991	2.37075	0.935925	0.919437	1.32196	0.786199	5.72277	0.672423
H28D	(Wk12+72hr/Pre)	1.21697	0.590546	1.21375	1.35829	0.094292	0.707613	2.85412	0.703909	1.25216	3.98692	0.161421	0.59109	0.874293	0.973291	0.484157	0.327384	1.3086	0.256563	0.144255	0.645206	0.94359	0.855999	2.973	0.118153	0.6309	1.4957	1.10178	0.641113	0.798904	0.150049	0.735624	0.265226	1.17274	0.493889	3.12375	0.213106	0.655568	0.117395	2.42461	0.713506	0.862876	1.32596	0.594972	0.335973	0.284376
	Figure 5d				Figure 5e				Figure 5f				Figure 5g				Figure 5h				Figure 5i				Figure 5j				Figure 5k				Figure 5l
	TOA	CCL11			a4b7-ccr5- memory Th2	CCL11			pDC	CXCL10			TOA	LTA			Ki67+ Cd4+ mucosa	LTA			TOA	IL2			Nkp44	IL2			NKG2A-Nkp44- IFN-g	IL15			Classical	IL15
DG8Z	12			DG8Z	80.2			DG8Z	1.06378			DG8Z	12			DG8Z	6.4			DG8Z	12			DG8Z	12.8748			DG8Z	6.3103			DG8Z	0.696082
DGI8	9	56.8476		DGI8	86.8	56.8476		DGI8	0.940485	48.689		DGI8	9	4.83387		DGI8	0	4.83387		DGI8	9	0.02423		DGI8	9.15347	0.02423		DGI8	4.98858	45.2355		DGI8	0.554197	45.2355
DH34	5	67.7159		DH34	83.4	67.7159		DH34	1.03993	14.933		DH34	5	4.85776		DH34	22.6	4.85776		DH34	5	0.02362		DH34	10.6846	0.02362		DH34	3.95699	38.0216		DH34	0.245938	38.0216
DH40	9	37.7957		DH40	81.6	37.7957		DH40	0.715374	45.4518		DH40	9	4.2455		DH40	0	4.2455		DH40	9	0.01502		DH40	10.8308	0.01502		DH40	8.28128	46.3451		DH40	0.291762	46.3451
DGB0	8	85.0782		DGB0	82.5	85.0782		DGB0	0.675367	44.0158		DGB0	8	5.62504		DGB0	0	5.62504		DGB0	8	0.04158		DGB0	6.64847	0.04158		DGB0	6.55427	59.668		DGB0	0.446687	59.668
DHAW	9	64.7023		DHAW	87.6	64.7023		DHAW	1.6411	13.7369		DHAW	9	2.08915		DHAW	9	2.08915		DHAW	9	0.01286		DHAW	11.4273	0.01286		DHAW	3.07692	30.0883		DHAW	0.521419	30.0883
DG8P	5	65.0132		DG8P	86.6	65.0132		DG8P	1.21229	11.2307		DG8P	5	3.0977		DG8P	13.7	3.0977		DG8P	5	0.02431		DG8P	5.70445	0.02431		DG8P	8.3797	113.13		DG8P	0.275828	113.13
DGP9	9	33.4566		DGP9	86.4	33.4566		DGP9	1.45518	1.53557		DGP9	9	0.26661		DGP9	41.8	0.26661		DGP9	9	0.01437		DGP9	14.3949	0.01437		DGP9	7.48837	11.6285		DGP9	0.652562	11.6285
DGX3	12	65.0827		DGX3	85.9	65.0827		DGX3	0.939369	48.7183		DGX3	12	2.19087		DGX3	29.6	2.19087		DGX3	12	0.01357		DGX3	12.1959	0.01357		DGX3	6.22038	71.9292		DGX3	0.512494	71.9292
DH24	5	113.562		DH24	80.4	113.562		DH24	1.05558	39.4821		DH24	5	7.35714		DH24	0	7.35714		DH24	5	0.03871		DH24	9.82117	0.03871		DH24	7.51364	68.0807		DH24	0.448526	68.0807
DGX7	7	69.4626		DGX7	71.5	69.4626		DGX7	0.766343	20.4497		DGX7	7	4.51045		DGX7	5.9	4.51045		DGX7	7	0.01663		DGX7	7.11229	0.01663		DGX7	3.19979	36.6228		DGX7	0.640673	36.6228
LPFA	5	119.207		LPFA	72.4	119.207		LPFA	1.20688	32.4952		LPFA	5	5.43992		LPFA	5.4	5.43992		LPFA	5	0.01568		LPFA	10.1573	0.01568		LPFA	9.19618	88.1819		LPFA	0.295835	88.1819

## Sheet: S Fig 1
	S Figure 1a							S Figure 1b							S Figure 1c							S Figure 1d							S Figure 1e							S Figure 1f							S Figure 1g
	Number of challenge	Concurrent control		Number of challenge	Historical Control			Number of challenge	V2-TTB		Number of challenge	Historical Control			Number of challenge	V2-TTB		Number of challenge	Concurrent control			Number of challenge	TTB		Number of challenge	Historical Control			Number of challenge	TTB		Number of challenge	Concurrent control			Number of challenge	Empty NP		Number of challenge	Historical Control			Number of challenge	Empty NP		Number of challenge	Concurrent control
DGI9	11	1	ZM27	2	1		DG8Z	12	0	ZM27	2	1		DG8Z	12	0	DGI9	11	1		DHB8	4	1	ZM27	2	1		DHB8	4	1	DGI9	11	1		DHD0	4	1	ZM27	2	1		DHD0	4	1	DGI9	11	1
DGT4	3	1	ZM28	6	1		DGI8	9	1	ZM28	6	1		DGI8	9	1	DGT4	3	1		DHJM	3	1	ZM28	6	1		DHJM	3	1	DGT4	3	1		DHI8	2	1	ZM28	6	1		DHI8	2	1	DGT4	3	1
DG5M	2	1	DGCZ	8	1		DH34	5	1	DGCZ	8	1		DH34	5	1	DG5M	2	1		DHD7	4	1	DGCZ	8	1		DHD7	4	1	DG5M	2	1		DHD2	3	1	DGCZ	8	1		DHD2	3	1	DG5M	2	1
DGM2	1	1	DGIR	3	1		DH40	9	1	DGIR	3	1		DH40	9	1	DGM2	1	1		DHK7	1	1	DGIR	3	1		DHK7	1	1	DGM2	1	1		DHWP	9	1	DGIR	3	1		DHWP	9	1	DGM2	1	1
DGM9	11	0	DGBX	2	1		DGB0	8	1	DGBX	2	1		DGB0	8	1	DGM9	11	0		DHF1	3	1	DGBX	2	1		DHF1	3	1	DGM9	11	0		DHN2	2	1	DGBX	2	1		DHN2	2	1	DGM9	11	0
DGB2	2	1	DGLX	1	1		DHAW	9	1	DGLX	1	1		DHAW	9	1	DGB2	2	1		DHF6	11	0	DGLX	1	1		DHF6	11	0	DGB2	2	1		DHN4	3	1	DGLX	1	1		DHN4	3	1	DGB2	2	1
DGN6	1	1	DGKN	1	1		DG8P	5	1	DGKN	1	1		DG8P	5	1	DGN6	1	1		DHMO	1	1	DGKN	1	1		DHMO	1	1	DGN6	1	1		DHP8	1	1	DGKN	1	1		DHP8	1	1	DGN6	1	1
DG9D	1	1	DGPJ	1	1		DGP9	9	1	DGPJ	1	1		DGP9	9	1	DG9D	1	1		DHTZ	4	1	DGPJ	1	1		DHTZ	4	1	DG9D	1	1		DHPH	5	1	DGPJ	1	1		DHPH	5	1	DG9D	1	1
DGA9	8	1	DG98	8	1		DGX3	12	0	DG98	8	1		DGX3	12	0	DGA9	8	1		DHG7	1	1	DG98	8	1		DHG7	1	1	DGA9	8	1		DHLT	3	1	DG98	8	1		DHLT	3	1	DGA9	8	1
			DGCM	3	1		DH24	5	1	DGCM	3	1		DH24	5	1								DGCM	3	1												DGCM	3	1
			HMN	1	1		DGX7	7	1	HMN	1	1		DGX7	7	1								HMN	1	1												HMN	1	1
			T59	1	1		LPFA	5	1	T59	1	1		LPFA	5	1								T59	1	1												T59	1	1
			ZL03	1	1					ZL03	1	1												ZL03	1	1												ZL03	1	1
			ZL35	11	0					ZL35	11	0												ZL35	11	0												ZL35	11	0
			ZL60	4	1					ZL60	4	1												ZL60	4	1												ZL60	4	1
			H28J	11	0					H28J	11	0												H28J	11	0												H28J	11	0
			H22X	9	1					H22X	9	1												H22X	9	1												H22X	9	1
			H25J	4	1					H25J	4	1												H25J	4	1												H25J	4	1

## Sheet: S Fig 2
	S Figure 2a											S Figure 2b											S Figure 2c																				S Figure 2d				S Figure 2e
	0	15	19/20	0	15	19/20	0	15	19/20			0	15	19/20	0	15	19/20	0	15	19/20			V2-TTB NP	TTB NP	Empty NP		V2 NP	TTB NP	Empty NP		V2 NP	TTB NP	Empty NP		V2 NP	TTB NP	Empty NP		V2 NP	TTB NP	Empty NP			TOA	ADCC activity			0	1
DG8Z	1	1	12.5								DG8Z	1	1	147.5								DG8Z	2141				1103				360.7				737.7				101.7				DG8Z	12	51.3621		DGBP	46.3202	21.823
DGI8	1	1	15								DGI8	1	1	22.5								DGI8																					DGI8	9	46.8102		DGHW	64.8317	44.0368
DH34	1	17.5	80								DH34	1	25	315								DH34	296.5				388.5				127.4				209				486.4				DH34	5	42.28		H28D	49.3675	37.9097
DH40	32.5	20	162.5								DH40	32.5	67.5	277.5								DH40					510.5				515.1				331.6				72				DH40	9	53.5599		DGMW	41.6515	20.2387
DGB0	10	10	160								DGB0	10	60	157.5								DGB0	191.4								17.3								79.3				DGB0	8	62.9383		DGLW	64.0519	53.9812
DHAW	7.5	1	110								DHAW	7.5	37.5	202.5								DHAW	337.5				2533.3				2473.1				1444.1				128.5				DHAW	9	58.5199		H22G	49.0289	40.1118
DG8P	7.5	7.5	77.5								DG8P	7.5	15	147.5								DG8P	534.5				751.5				347.3				565.3				2015.1				DG8P	5	42.3574
DGP9	2.5	1	1								DGP9	2.5	1	22.5								DGP9	1460.7				143.7				216				94.9				522.7				DGP9	9	66.1922
DGX3	2.5	1	7.5								DGX3	2.5	15	27.5								DGX3	1216.3				1637.1				775.8				1239				402.6				DGX3	12	61.6268
DH24	22.5	32.5	80								DH24	22.5	12.5	117.5								DH24	470.9				69.8				56.7				72.4				208.4				DH24	5	42.2963
DGX7	47.5	1	12.5								DGX7	47.5	65	105								DGX7																					DGX7	7	45.5048
LPFA	1	2.5	12.5								LPFA	1	5	1								LPFA	449.6				1056.2				516.6				605.4				107.7				LPFA	5	50.6147
DHB8				5	2.5	1					DHB8				7.5	17.5	7.5																										DHB8	4	31.4506
DHJM					10	1					DHJM					87.5	20					DHB8						150.8				92.6				103.6							DHJM	3	25.6526
DHD7				1	2.5	1					DHD7				1	2.5	1					DHJM		604.4				344.8				91.4				202.2							DHD7	4	32.4512
DHK7				2.5	2.5	2.5					DHK7				1	10	5					DHD7		316.6				2534.8				1232				1875.7				528.4			DHK7	1	32.3016
DHG7				1	2.5	1					DHG7				5	1	2.5					DHK7		570.4				382.1				487.6				302.9				316.2			DHG7	1	37.316
DHF1				2.5	2.5	1					DHF1				1	10	1					DHG7		149				750.7				260.7				539.6				91.5			DHF1	3	38.3363
DHF6				5	1	2.5					DHF6				50	42.5	1					DHF1		699.9				213				335.4				243.1				4039.3			DHF6	12	34.1451
DHMO				1	1	1					DHMO				5	1	5					DHF6		144.7				334.6				261.1				216				81.4			DHMO	1	28.079
DHTZ				1	1	1					DHTZ				2.5	2.5	1					DHMO						110.2				59.5				74.2							DHTZ	4	29.0749
DHD0							1	1	1		DHD0							10	12.5	25		DHTZ																					DHD0	4	36.5431
DHI8							5	15	25		DHI8							12.5	70	30																							DHI8	2	38.1049
DHD2							1	5	2.5		DHD2							1	1	12.5		DHD0			327.6				153.5				95.6				124.8				267		DHD2	3	31.1245
DHWP							5	1	1		DHWP							1	1	1		DHI8			1871.1				5846.3				13533.4				549.4				7601		DHWP	9	32.7638
DHN2							1		5		DHN2							7.5		57.5		DHD2			503.7				466.4				355.5				38.8				227.3		DHN2	2	43.8284
DHN4							1	1	1		DHN4							1	2.5	1		DHWP			537				1604.4				748.8				1112.4				225.7		DHN4	3	29.6816
DHP8							1	1	1		DHP8							1	35	1		DHN2			127.3																2009.2		DHP8	1	39.9423
DHPH							2.5	1	1		DHPH							1	5	1		DHN4			194.9				0.6				79.2				0.6						DHPH	5	33.3381
DHLT							1	1	1		DHLT							2.5	1	2.5		DHP8			253.5				1006.5				1233.3				736.6				7862.4		DHLT	3	19.4255
																						DHPH			139.2				80.4				38.3				73.2				275.3		DGBP	12	46.5081
																						DHLT			511				733.5				435.6				557				811.9		DGMW	2	28.7406
																																											DGHW	12	77.6587
																																											DGLW	5	36.3443
																																											DG70	10	55.2635
																																											DGHD	3	66.4232
																																											HRM	11	49.6757
																																											TA9	4	50.5148
																																											ZL47	12	55.7959
																																											ZL51	1	26.6643
																																											H16R	6	40.7408
																																											H24J	4	27.8451
																																											H22G	12	29.7328
																																											H28D	12	71.2223
[truncated: 19 more columns]

## Sheet: S Fig 3
S Figure 3a					S Figure 3b		Efferocytosis MFI			S Figure 3c										S Figure 3d							S Figure 3e									S Figure 3f
						V2-TTB NP	TTB NP	Empty NP			CD45	mDC	V2-TTB NP	TTB NP	Empty NP				CD45	pDC	V2-TTB NP	TTB NP	Empty NP			CD45	NKp44	V2-TTB NP	TTB NP	Empty NP						DN	DN IFNg	% DN IFNg	%PMA specific DN IFNg
DG8Z	1.7032				DG8Z	0.445263				DG8Z_WK 17	165354	2271	1.37342					DG8Z_WK 17	165354	1759	1.06378				DG8Z_WK 17	165354	21289	12.8748							DG8Z-17 week_PMA	25968	2224	8.56439	6.3103
DGI8					DGI8					DGI8_WK 17	103032	1153	1.11907					DGI8_WK 17	103032	969	0.940485				DGI8_WK 17	103032	9431	9.15347							DGI8-17 week_PMA	11485	1601	13.9399	4.98858
DH34	1.20816				DH34	0.311352				DH34_WK 17	160203	3360	2.09734					DH34_WK 17	160203	1666	1.03993				DH34_WK 17	160203	17117	10.6846							DH34-17 week_PMA	16186	1301	8.03781	3.95699
DH40	1.3				DH40	0.510569				DH40_WK 17	224498	3671	1.6352					DH40_WK 17	224498	1606	0.715374				DH40_WK 17	224498	24315	10.8308							DH40-17 week_PMA	14852	1768	11.9041	8.28128
DGB0	0.932394				DGB0	0.657336				DGB0_WK 17	65594	1182	1.80199					DGB0_WK 17	65594	443	0.675367				DGB0_WK 17	65594	4361	6.64847							DGB0-17 week_PMA	5538	521	9.40773	6.55427
DHAW					DHAW					DHAW_WK 17	36439	793	2.17624					DHAW_WK 17	36439	598	1.6411				DHAW_WK 17	36439	4164	11.4273							DHAW-17 week_PMA	7782	414	5.31997	3.07692
DG8P	0.96648				DG8P	0.372588				DG8P_WK 17	133054	1478	1.11083					DG8P_WK 17	133054	1613	1.21229				DG8P_WK 17	133054	7590	5.70445							DG8P-17 week_PMA	8537	1193	13.9745	8.3797
DGP9	0.827869				DGP9	0.644439				DGP9_WK 17	101293	1029	1.01586					DGP9_WK 17	101293	1474	1.45518				DGP9_WK 17	101293	14581	14.3949							DGP9-17 week_PMA	11236	2118	18.8501	7.48837
DGX3	0.714976				DGX3	0.672733				DGX3_WK 17	81757	678	0.829287					DGX3_WK 17	81757	768	0.939369				DGX3_WK 17	81757	9971	12.1959							DGX3-17 week_PMA	6287	913	14.522	6.22038
DH24	1.22566				DH24	0.38023				DH24_WK 17	51725	688	1.33011					DH24_WK 17	51725	546	1.05558				DH24_WK 17	51725	5080	9.82117							DH24-17 week_PMA	6049	1066	17.6227	7.51364
DGX7	1.10471				DGX7	0.304586				DGX7_WK 17	121747	1363	1.11953					DGX7_WK 17	121747	933	0.766343				DGX7_WK 17	121747	8659	7.11229							DGX7-17 week_PMA	11997	1023	8.52713	3.19979
LPFA	0.449324				LPFA	0.297917				LPFA_WK 17	127436	1181	0.92674					LPFA_WK 17	127436	1538	1.20688				LPFA_WK 17	127436	12944	10.1573							LPFA-17 week_PMA	7257	1355	18.6716	9.19618
DHB8		0.964835			DHB8		2.97458			DHB8_WK 17	34395	1403		4.07908				DHB8_WK 17	34395	1044		3.03532			DHB8_WK 17	34395	2612		7.59413						DHB8 week 17_PMA	10413	2656	25.5066		18.4994
DHJM		0.741348			DHJM		0.294184			DHJM_WK 17	10459	296		2.8301		Data excluded		DHJM_WK 17	10459	389		3.71928			DHJM_WK 17	10459	848		8.10785						DHJM week 17_PMA	10954	4042	36.8998		20.196
DHD7		0.427778			DHD7		2.30174			DHD7_WK 17	23754	828		3.48573				DHD7_WK 17	23754	649		2.73217			DHD7_WK 17	23754	1863		7.84289						DHD7 week 17_PMA	4013	689	17.1692		11.6922
DHK7		0.787611			DHK7		1.32387			DHK7_WK 17	13650	197		1.44322		Data excluded		DHK7_WK 17	13650	534		3.91209			DHK7_WK 17	13650	575		4.21245						DHK7 week 17_PMA	7110	2855	40.1547		17.7007
DHG7		1.08357			DHG7		0.151203			DHG7_WK 17	14536	66		0.454045		Data excluded		DHG7_WK 17	14536	573		3.94194			DHG7_WK 17	14536	1132		7.78756						DHG7 week 17_PMA	24576	10200	41.5039		29.6197
DHF1		1.40136			DHF1		0.593197			DHF1_WK 17	132566	1808		1.36385				DHF1_WK 17	132566	2033		1.53358			DHF1_WK 17	132566	4892		3.69024						DHF1 week 17_PMA	14002	4116	29.3958		21.0326
DHF6		0.923077			DHF6		0.395413			DHF6_WK 17	82862	473		0.570829				DHF6_WK 17	82862	1408		1.69921			DHF6_WK 17	82862	2764		3.33567						DHF6 week 17_PMA	19946	7380	36.9999		25.2093
DHMO		0.749164			DHMO		0.425852			DHMO_WK 17	18210	196		1.07633		Data excluded		DHMO_WK 17	18210	775		4.2559			DHMO_WK 17	18210	1442		7.91873						DHMO week 17_PMA	22827	4937	21.6279		13.5026
DHTZ		1.36134			DHTZ		0.355337			DHTZ_WK 17	151437	1544		1.01957				DHTZ_WK 17	151437	5095		3.36444			DHTZ_WK 17	151437	4458		2.9438						DHTZ week 17_PMA	23980	8676	36.1802		29.0441
DHD0			1.18852		DHD0			0.508511		DHD0_WK 17	15559	181			1.16331	Data excluded		DHD0_WK 17	15559	402			2.58371		DHD0_WK 17	15559	539			3.46423					DHD0 week 17_PMA	49520	16101	32.5141			30.3858
DHI8			1.33051		DHI8			1.09815		DHI8_WK 17	38405	640			1.66645			DHI8_WK 17	38405	1185			3.08554		DHI8_WK 17	38405	734			1.91121					DHI8 week 17_PMA	7832	3222	41.1389			30.0706
DHD2			0.845361		DHD2			1.21208		DHD2_WK 17	16026	129			0.804942	Data excluded		DHD2_WK 17	16026	342			2.13403		DHD2_WK 17	16026	531			3.31337					DHD2 week 17_PMA	33908	13433	39.616			36.3172
DHWP			0.958412		DHWP			0.582105		DHWP_WK 17	6429	164			2.55094	Data excluded		DHWP_WK 17	6429	122			1.89765		DHWP_WK 17	6429	631			9.8149					DHWP week 17_PMA	41664	8013	19.2324			10.0953
DHN2			1.11071		DHN2			0.454545		DHN2_WK 17	57414	581			1.01195			DHN2_WK 17	57414	733			1.27669		DHN2_WK 17	57414	1760			3.06545					DHN2 week 17_PMA	8470	2030	23.9669			13.3153
DHN4			1.08273		DHN4			0.811839		DHN4_WK 17	162271	854			0.52628			DHN4_WK 17	162271	3218			1.9831		DHN4_WK 17	162271	4986			3.07264					DHN4 week 17_PMA	39849	17837	44.7615			39.6545
DHP8			0.651715		DHP8			0.521041		DHP8_WK 17	130233	1217			0.934479			DHP8_WK 17	130233	3639			2.79422		DHP8_WK 17	130233	5967			4.58179					DHP8 week 17_PMA	33808	10848	32.0871			27.7348
DHPH			1.10742		DHPH			0.906445		DHPH_WK 17	60120	320			0.532269			DHPH_WK 17	60120	1044			1.73653		DHPH_WK 17	60120	2890			4.80705					DHPH week 17_PMA	13456	3392	25.2081			13.8129
DHLT			1.08696		DHLT			0.635135		DHLT_WK 17	119509	313			0.261905			DHLT_WK 17	119509	1081			0.904534		DHLT_WK 17	119509	6122			5.12263					DHLT week 17_PMA	26128	9481	36.2867			28.158
											CD45	mDC	V2-TTB NP	TTB NP	Empty NP				CD45	pDC	V2-TTB NP	TTB NP	Empty NP			CD45	NKp44	V2-TTB NP	TTB NP	Empty NP					DG8Z-17 week_Unstim	29502	665	2.25408
										DG8Z_Wk 0	154961	2426	1.56556					DG8Z_Wk 0	154961	1750	1.12932				DG8Z_Wk 13	86100	4396	5.10569							DGI8-17 week_Unstim	11138	997	8.95134
										DGI8_Wk 0	130126	2215	1.7022					DGI8_Wk 0	130126	2572	1.97655				DGI8_Wk 13	53366	3754	7.03444							DH34-17 week_Unstim	20094	820	4.08082
										DH34_Wk 0	174113	3609	2.07279					DH34_Wk 0	174113	3009	1.72819				DH34_Wk 13	76975	4055	5.26794							DH40-17 week_Unstim	16810	609	3.62284
										DH40_Wk 0	169354	3508	2.0714					DH40_Wk 0	169354	2601	1.53584				DH40_Wk 13	67814	5458	8.04849							DGB0-17 week_Unstim	5432	155	2.85346
										DGB0_Wk 0	206645	3516	1.70147					DGB0_Wk 0	206645	2111	1.02156				DGB0_Wk 13	43566	1429	3.28008							DHAW-17 week_Unstim	5974	134	2.24305
										DHAW_Wk 0	148683	2454	1.65049					DHAW_Wk 0	148683	1607	1.08082				DHAW_Wk 13	67688	2062	3.04633							DG8P-17 week_Unstim	11618	650	5.59477
										DG8P_Wk 0	161765	3343	2.06658					DG8P_Wk 0	161765	2697	1.66723				DG8P_Wk 13	113552	9325	8.2121							DGP9-17 week_Unstim	13299	1511	11.3618
										DGP9_Wk 0	41511	1274	3.06907					DGP9_Wk 0	41511	884	2.12956				DGP9_Wk 13	27807	4445	15.9852							DGX3-17 week_Unstim	11046	917	8.30165
										DGX3_Wk 0	184934	1318	0.712687					DGX3_Wk 0	184934	1637	0.885181				DGX3_Wk 13	148176	21796	14.7095							DH24-17 week_Unstim	4491	454	10.1091
										DH24_Wk 0	139705	2417	1.73007					DH24_Wk 0	139705	965	0.690741				DH24_Wk 13	18087	1814	10.0293							DGX7-17 week_Unstim	10906	581	5.32734
										DGX7_Wk 0	110274	3939	3.57201					DGX7_Wk 0	110274	2881	2.61258				DGX7_Wk 13	23789	2989	12.5646							LPFA-17 week_Unstim	9551	905	9.47545
										LPFA_Wk 0	127340	1859	1.45987					LPFA_Wk 0	127340	1192	0.936077				LPFA_Wk 13	47502	4713	9.92169							DHB8 week 17_Unstim	9847	690	7.00721
										DHB8_Wk 0	24423	475		1.94489				DHB8_Wk 0	24423	311		1.27339			DHB8_Wk 13	41837	3897		9.31472						DHJM week 17_Unstim	15266	2550	16.7038
										DHJM_Wk 0	70377	1017		1.44507				DHJM_Wk 0	70377	855		1.21489			DHJM_Wk 13	50661	4826		9.52607						DHD7 week 17_Unstim	7358	403	5.47703
										DHD7_Wk 0	105067	1383		1.3163				DHD7_Wk 0	105067	1871		1.78077			DHD7_Wk 13	69684	7651		10.9796						DHK7 week 17_Unstim	8052	1808	22.454
										DHK7_Wk 0	73547	1545		2.1007				DHK7_Wk 0	73547	1463		1.9892			DHK7_Wk 13	25391	3503		13.7962						DHG7 week 17_Unstim	22046	2620	11.8842
										DHG7_Wk 0	94232	1979		2.10014				DHG7_Wk 0	94232	2205		2.33997			DHG7_Wk 13	2498	327		13.0905						DHF1 week 17_Unstim	24010	2008	8.36318
										DHF1_Wk 0	110096	1556		1.41331				DHF1_Wk 0	110096	2574		2.33796			DHF1_Wk 13	23681	5031		21.2449						DHF6 week 17_Unstim	17480	2061	11.7906
										DHF6_Wk 0	103561	1635		1.57878				DHF6_Wk 0	103561	1489		1.4378			DHF6_Wk 13	49825	8809		17.6799						DHMO week 17_Unstim	31802	2584	8.12528
										DHMO_Wk 0	57974	565		0.974575				DHMO_Wk 0	57974	775		1.33681			DHMO_Wk 13	58923	9856		16.7269						DHTZ week 17_Unstim	17937	1280	7.13609
										DHTZ_Wk 0	61287	863		1.40813				DHTZ_Wk 0	61287	834		1.36081			DHTZ_Wk 13	61543	9439		15.3372						DHD0 week 17_Unstim	60188	1281	2.12833
										DHD0_Wk 0	196065	2760			1.4077			DHD0_Wk 0	196065	2144			1.09351		DHD0_Wk 13	67816	4895			7.21806					DHI8 week 17_Unstim	8565	948	11.0683
										DHI8_Wk 0	13689	358			2.61524			DHI8_Wk 0	13689	186			1.35876		DHI8_Wk 13	11165	918			8.22212					DHD2 week 17_Unstim	36104	1191	3.2988
										DHD2_Wk 0	48091	316			0.657088			DHD2_Wk 0	48091	679			1.41191		DHD2_Wk 13	41173	1953			4.7434					DHWP week 17_Unstim	43263	3953	9.13714
										DHWP_Wk 0	83773	2254			2.6906			DHWP_Wk 0	83773	1369			1.63418		DHWP_Wk 13	19979	3044			15.236					DHN2 week 17_Unstim	15575	1659	10.6517
										DHN2_Wk 0	49568	605			1.22055			DHN2_Wk 0	49568	823			1.66035		DHN2_Wk 13	14956	2830			18.9222					DHN4 week 17_Unstim	33425	1707	5.10696
										DHN4_Wk 0	191650	1640			0.855727			DHN4_Wk 0	191650	1827			0.9533		DHN4_Wk 13	39241	7160			18.2462					DHP8 week 17_Unstim	53099	2311	4.35225
										DHP8_Wk 0	39655	551			1.38948			DHP8_Wk 0	39655	537			1.35418		DHP8_Wk 13	54775	7829			14.293					DHPH week 17_Unstim	13962	1591	11.3952
										DHPH_Wk 0	276685	6141			2.21949			DHPH_Wk 0	276685	4195			1.51616		DHPH_Wk 13	28399	8519			29.9975					DHLT week 17_Unstim	29771	2420	8.12872
										DHLT_Wk 0	44410	574			1.2925			DHLT_Wk 0	44410	1046			2.35533		DHLT_Wk 13	19027	3986			20.9492
																																				DN	DN IFNg	% DN IFNg	%PMA specific DN IFNg
																										CD45	NKp44	V2-TTB NP	TTB NP	Empty NP					DG8Z-0 week_PMA	42470	6707	15.7923	11.7647
																									DG8Z_Wk 0	154961	3266	2.10763							DGI8-0 week_PMA	29581	7207	24.3636	17.6307
																									DGI8_Wk 0	130126	2740	2.10565							DH34-0 week_PMA	4535	811	17.8831	14.6444
																									DH34_Wk 0	174113	10365	5.95303							DH40-0 week_PMA	32441	4264	13.1439	6.69482
																									DH40_Wk 0	169354	12898	7.616							DGB0-0 week_PMA	72488	12482	17.2194	14.6996
																									DGB0_Wk 0	206645	4109	1.98843							DHAW-0 week_PMA	30263	5694	18.8151	12.7873
																									DHAW_Wk 0	148683	2412	1.62224							DG8P-0 week_PMA	57805	8270	14.3067	10.417
																									DG8P_Wk 0	161765	5125	3.16818							DGP9-0 week_PMA	7796	1600	20.5233	13.1678
																									DGP9_Wk 0	41511	3038	7.31854							DGX3-0 week_PMA	35457	4981	14.048	11.5464
																									DGX3_Wk 0	184934	6008	3.24873							DH24-0 week_PMA	15801	1190	7.53117	3.91459
																									DH24_Wk 0	139705	4398	3.14806							DGX7-0 week_PMA	23281	4879	20.957	15.2458
																									DGX7_Wk 0	110274	5374	4.87332							LPFA-0 week_PMA	42925	5674	13.2184	10.0008
																									LPFA_Wk 0	127340	3183	2.49961							DHB8 week 0_PMA	7749	1949	25.1516		12.6516
																									DHB8_Wk 0	24423	827		3.38615						DHJM week 0_PMA	8138	1243	15.274		10.9176
																									DHJM_Wk 0	70377	1364		1.93813						DHD7 week 0_PMA	9490	1628	17.1549		6.91828
																									DHD7_Wk 0	105067	1947		1.8531						DHK7 week 0_PMA	22400	5172	23.0893		8.96889
																									DHK7_Wk 0	73547	2703		3.6752						DHG7 week 0_PMA	11394	2783	24.4251		4.18538
																									DHG7_Wk 0	94232	3450		3.66118						DHF1 week 0_PMA	16181	2813	17.3846		12.529
																									DHF1_Wk 0	110096	2801		2.54414						DHF6 week 0_PMA	14621	1938	13.2549		8.49195
																									DHF6_Wk 0	103561	2274		2.19581						DHMO week 0_PMA	6488	753	11.606		5.46311
																									DHMO_Wk 0	57974	1294		2.23204						DHTZ week 0_PMA	12878	3416	26.5259		22.0827
																									DHTZ_Wk 0	61287	1806		2.94679						DHD0 week 0_PMA	43149	4669	10.8206			4.72014
																									DHD0_Wk 0	196065	3749			1.91212					DHI8 week 0_PMA	1328	462	34.7892			15.2269
																									DHI8_Wk 0	13689	348			2.54219					DHD2 week 0_PMA	7375	1207	16.3661			5.86274
																									DHD2_Wk 0	48091	2085			4.33553					DHWP week 0_PMA	21658	2045	9.44224			0.782099
																									DHWP_Wk 0	83773	3798			4.53368					DHN2 week 0_PMA	10662	3659	34.3181			18.4246
																									DHN2_Wk 0	49568	1505			3.03623					DHN4 week 0_PMA	48323	9352	19.3531			11.0367
																									DHN4_Wk 0	191650	4842			2.52648					DHP8 week 0_PMA	11610	1790	15.4177			11.2906
																									DHP8_Wk 0	39655	1530			3.85828					DHPH week 0_PMA	25951	6923	26.6772			21.9249
																									DHPH_Wk 0	276685	4950			1.78904					DHLT week 0_PMA	4881	525	10.756			1.8388
																									DHLT_Wk 0	44410	1032			2.3238
																																			DG8Z-0 week_Unstim	12886	519	4.02763
																																			DGI8-0 week_Unstim	16308	1098	6.73289
																																			DH34-0 week_Unstim	26245	850	3.23871
																																			DH40-0 week_Unstim	16328	1053	6.44904
																																			DGB0-0 week_Unstim	16628	419	2.51985
																																			DHAW-0 week_Unstim	19460	1173	6.02775
																																			DG8P-0 week_Unstim	13060	508	3.88974
																																			DGP9-0 week_Unstim	5003	368	7.35559
																																			DGX3-0 week_Unstim	24464	612	2.50164
																																			DH24-0 week_Unstim	6802	246	3.61658
																																			DGX7-0 week_Unstim	18735	1070	5.71124
																																			LPFA-0 week_Unstim	24770	797	3.2176
																																			DHB8 week 0_Unstim	8872	1109	12.5
																																			DHJM week 0_Unstim	14668	639	4.35642
																																			DHD7 week 0_Unstim	11918	1220	10.2366
																																			DHK7 week 0_Unstim	8555	1208	14.1204
																																			DHG7 week 0_Unstim	9343	1891	20.2398
																																			DHF1 week 0_Unstim	21645	1051	4.85562
																																			DHF6 week 0_Unstim	18119	863	4.76296
																																			DHMO week 0_Unstim	17337	1065	6.14293
																																			DHTZ week 0_Unstim	17690	786	4.44319
																																			DHD0 week 0_Unstim	40554	2474	6.10051
																																			DHI8 week 0_Unstim	1462	286	19.5622
																																			DHD2 week 0_Unstim	11006	1156	10.5034
																																			DHWP week 0_Unstim	19099	1654	8.66014
																																			DHN2 week 0_Unstim	8796	1398	15.8936
																																			DHN4 week 0_Unstim	15223	1266	8.31636
																																			DHP8 week 0_Unstim	10443	431	4.12717
																																			DHPH week 0_Unstim	6944	330	4.7523
																																			DHLT week 0_Unstim	9891	882	8.9172

## Sheet: S Fig 5
	S Figure 5a						S Figure 5b						S Figure 5c						S Figure 5d						S Figure 5e						S Figure 5f						S Figure 5g						S Figure 5h						S Figure 5i
	V2-TTB NP	TTB NP	Empty NP	Systemic vaccine			V2-TTB NP	TTB NP	Empty NP	Systemic vaccine			V2-TTB NP	TTB NP	Empty NP	Systemic vaccine			V2-TTB NP	TTB NP	Empty NP	Systemic vaccine			V2-TTB NP	TTB NP	Empty NP	Systemic vaccine			V2-TTB NP	TTB NP	Empty NP	Systemic vaccine			V2-TTB NP	TTB NP	Empty NP	Systemic vaccine			V2-TTB NP	TTB NP	Empty NP	Systemic vaccine			V2-TTB NP
DG8Z						DG8Z						DG8Z						DG8Z						DG8Z						DG8Z						DG8Z						DG8Z						DG8Z
DGI8	0.825378					DGI8	0.769396					DGI8	2.08459					DGI8	3.33261					DGI8	0.90406					DGI8	0.629879					DGI8	1.40367					DGI8	0.706144					DGI8	2.64942
DH34	0.397178					DH34	0.319175					DH34	15.8062					DH34	1.53621					DH34	0.763274					DH34	0.371904					DH34	0.36539					DH34	0.823954					DH34	0.313817
DH40	0.838127					DH40	0.612093					DH40	3.63466					DH40	2.04636					DH40	0.951453					DH40	0.291112					DH40	0.0696139					DH40	1.39232					DH40	0.0563514
DGB0	0.130887					DGB0	0.574748					DGB0	8.21562					DGB0	2.87374					DGB0	0.571929					DGB0	0.209734					DGB0	0.270709					DGB0	1.06742					DGB0
DHAW	0.709308					DHAW	0.584912					DHAW	4.31959					DHAW	1.16306					DHAW	0.753482					DHAW	0.163182					DHAW	0.100772					DHAW	1.29188					DHAW	0.0922021
DG8P	0.0301032					DG8P	0.390309					DG8P	4.35681					DG8P	3.97815					DG8P	0.0793836					DG8P	0.549537					DG8P	13.2542					DG8P	0.327263					DG8P	26.7231
DGP9	0.00166924					DGP9	0.0254165					DGP9	1.16567					DGP9						DGP9	0.00563083					DGP9	0.050512					DGP9	3.95378					DGP9	0.0753418					DGP9	4.14537
DGX3						DGX3						DGX3						DGX3						DGX3						DGX3						DGX3						DGX3						DGX3
DH24	0.923315					DH24	0.622431					DH24	54.7049					DH24	3.23462					DH24	0.0769583					DH24	0.411351					DH24	2.7092					DH24	0.513135					DH24	4.15013
DGX7	0.653479					DGX7	0.548653					DGX7	1.1736					DGX7	1.25224					DGX7	0.32165					DGX7	0.418447					DGX7	2.22165					DGX7	0.358707					DGX7	4.53406
LPFA	0.780257					LPFA	1.11181					LPFA	2.23208					LPFA	1.44057					LPFA	0.111545					LPFA	0.500548					LPFA	4.73891					LPFA	0.399492					LPFA	4.92333
DHB8		0.372097				DHB8		0.340822				DHB8		20.8202				DHB8		1.7093				DHB8		0.846228				DHB8		0.221634				DHB8		0.645828				DHB8		1.83067				DHB8
DHJM		0.777849				DHJM		1.55076				DHJM		19.3569				DHJM						DHJM		1.05007				DHJM		3.49753				DHJM		1.59032				DHJM		2.42672				DHJM
DHD7		0.0144965				DHD7		0.0205856				DHD7		0.616639				DHD7		1.15889				DHD7		0.0356995				DHD7		0.0501049				DHD7		0.0291419				DHD7		0.0807299				DHD7
DHK7		0.480938				DHK7		0.266672				DHK7		7.52487				DHK7		2.23457				DHK7		0.68634				DHK7		0.413543				DHK7		0.604477				DHK7		1.31505				DHK7
DHG7		0.0441096				DHG7		0.0675278				DHG7		0.907009				DHG7						DHG7		0.241815				DHG7		0.249155				DHG7		1.00628				DHG7		0.281675				DHG7
DHF1		1.37223				DHF1		1.69707				DHF1		8.1078				DHF1		3.01376				DHF1		1.01816				DHF1		0.499838				DHF1		13.4658				DHF1		0.705929				DHF1
DHF6		0.739735				DHF6		1.37129				DHF6		21.3872				DHF6		1.65405				DHF6		1.2127				DHF6		3.70523				DHF6		4.61484				DHF6		0.692978				DHF6
DHMO		0.683897				DHMO		0.451101				DHMO		5.47347				DHMO		1.83763				DHMO		0.624492				DHMO		0.932956				DHMO		6.71574				DHMO		0.848116				DHMO
DHTZ						DHTZ						DHTZ						DHTZ						DHTZ						DHTZ						DHTZ						DHTZ						DHTZ
DHD0			0.670985			DHD0			0.556484			DHD0			4.35685			DHD0			1.93157			DHD0			0.958909			DHD0			0.518044			DHD0			0.547117			DHD0			1.80578			DHD0
DHI8			0.0556145			DHI8			0.116454			DHI8			1.03554			DHI8			1.21637			DHI8			0.330692			DHI8			0.206759			DHI8			0.206092			DHI8			0.357763			DHI8
DHD2			0.393272			DHD2			7.54981			DHD2			6.53025			DHD2			2.18028			DHD2			0.838602			DHD2			0.833567			DHD2			1.53419			DHD2			1.31966			DHD2
DHWP			0.583019			DHWP			0.930591			DHWP			7.35343			DHWP						DHWP			1.32248			DHWP			0.167343			DHWP			0.650456			DHWP			1.5488			DHWP
DHN2						DHN2						DHN2						DHN2						DHN2						DHN2						DHN2						DHN2						DHN2
DHN4			0.870163			DHN4			0.716094			DHN4			73.1855			DHN4			2.59026			DHN4			0.922856			DHN4			0.566381			DHN4			4.63818			DHN4			0.911884			DHN4
DHP8			0.519747			DHP8			0.432207			DHP8			10.2115			DHP8			1.78913			DHP8			0.667142			DHP8			0.833443			DHP8			6.42302			DHP8			0.546823			DHP8
DHPH			0.749437			DHPH			0.647276			DHPH			7.148			DHPH			3.29895			DHPH			1.10108			DHPH			0.443677			DHPH			6.08295			DHPH			0.917906			DHPH
DHLT			0.21675			DHLT			0.201323			DHLT			7.54482			DHLT			2.02316			DHLT			0.408506			DHLT			0.145063			DHLT			0.865819			DHLT			0.285483			DHLT
DGBP				1.02381		DGBP				1.05732		DGBP				0.242657		DGBP				0.547951		DGBP				1.02468		DGBP				0.425747		DGBP				0.282629		DGBP				0.228562		DGBP
DGMW				0.36208		DGMW				0.366874		DGMW				0.233836		DGMW				1.08452		DGMW				0.322287		DGMW				0.372399		DGMW				0.150597		DGMW				0.122371		DGMW
DGHW				2.11741		DGHW				1.81968		DGHW				1.57258		DGHW				0.709728		DGHW				1.45692		DGHW				2.5513		DGHW				0.768888		DGHW				0.685366		DGHW
DGLW				1.63034		DGLW				0.800829		DGLW				5.99226		DGLW				3.2475		DGLW				0.900601		DGLW				0.688174		DGLW				7.61349		DGLW				1.29765		DGLW
DG70				2.07078		DG70				0.940456		DG70				1.65256		DG70				1.14401		DG70				0.985111		DG70				1.73404		DG70				0.516714		DG70				0.582175		DG70
DGHD				1.60835		DGHD				2.14498		DGHD				0.946626		DGHD				0.838509		DGHD				1.02823		DGHD				1.31569		DGHD				0.578891		DGHD				0.346992		DGHD
ZL47				2.78877		ZL47				1.9762		ZL47				0.781391		ZL47				0.86637		ZL47				0.627383		ZL47				1.32338		ZL47				0.268526		ZL47				0.596029		ZL47
ZL51				0.574995		ZL51				0.50911		ZL51				0.947948		ZL51				0.818035		ZL51				0.279929		ZL51				0.665677		ZL51				0.16644		ZL51				0.19074		ZL51
H16R				1.39561		H16R				1.06511		H16R				1.0782		H16R				1.04344		H16R				0.950463		H16R				1.22154		H16R				0.707251		H16R				0.380154		H16R
H24J				2.26126		H24J				1.73066		H24J				1.25635		H24J				3.43522		H24J				0.802117		H24J				1.41191		H24J				0.344635		H24J				0.434104		H24J
H22G				1.28771		H22G				1.53507		H22G				5.72277		H22G				1.22472		H22G				1.17731		H22G				1.32196		H22G				0.588563		H22G				0.672423		H22G
H28D				1.4957		H28D				2.973		H28D				0.335973		H28D				0.161421		H28D				0.855999		H28D				1.32596		H28D				0.256563		H28D				0.284376		H28D
[truncated: 27 more columns]

## Sheet: S Fig 6
	S Figure 6a						S Figure 6b						S Figure 6c
	V2-TTB NP	TTB NP	Empty NP	Systemic vaccine			V2-TTB NP	TTB NP	Empty NP	Systemic vaccine			V2-TTB NP	TTB NP	Empty NP	Systemic vaccine
DG8Z						DG8Z						DG8Z
DGI8	0.845758					DGI8	0.829415					DGI8	1.18101
DH34	0.866865					DH34	0.788226					DH34	0.839759
DH40	0.475655					DH40	0.662297					DH40	1.33822
DGB0	1.40241					DGB0	0.777961					DGB0	1.08704
DHAW	0.851899					DHAW	0.522068					DHAW	0.791983
DG8P	0.978386					DG8P	0.470534					DG8P	2.95388
DGP9	0.475831					DGP9	0.0368125					DGP9	0.266513
DGX3						DGX3						DGX3
DH24	0.798018					DH24	1.2051					DH24	1.34958
DGX7	0.419664					DGX7	0.647084					DGX7	0.639604
LPFA	1.12353					LPFA	0.453894					LPFA	2.80593
DHB8		0.66343				DHB8						DHB8		0.564255
DHJM		1.84793				DHJM		0.665134				DHJM		1.59771
DHD7		0.262857				DHD7		1.45917				DHD7		0.0967373
DHK7		1.26973				DHK7		0.088337				DHK7		1.5168
DHG7		0.394967				DHG7		1.20893				DHG7		0.312292
DHF1		1.73091				DHF1		0.247211				DHF1		1.88059
DHF6		1.07944				DHF6		1.82135				DHF6		0.859012
DHMO		0.909781				DHMO		0.434716				DHMO		0.785166
DHTZ						DHTZ		0.684976				DHTZ
DHD0			0.637497			DHD0			0.959499			DHD0			1.07182
DHI8			0.817001			DHI8			0.307134			DHI8			0.505987
DHD2			0.767629			DHD2			1.46621			DHD2			1.25314
DHWP			0.437039			DHWP			1.18725			DHWP			1.0166
DHN2						DHN2						DHN2
DHN4			1.56396			DHN4			1.13686			DHN4			1.40525
DHP8			0.60733			DHP8			0.579318			DHP8			0.777817
DHPH			1.13354			DHPH			1.12943			DHPH			1.32776
DHLT			0.698947			DHLT			0.395672			DHLT			0.505002
DGBP				0.728468		DGBP				0.588145		DGBP				1.07454
DGMW				0.38812		DGMW				0.412133		DGMW				0.343478
DGHW				2.2471		DGHW				0.970467		DGHW				1.13137
DGLW				1.01725		DGLW				0.749417		DGLW				0.851424
DG70				1.8844		DG70				0.617919		DG70				1.40995
DGHD				0.921574		DGHD				1.17242		DGHD				1.51429
ZL47				1.20025		ZL47				0.916198		ZL47				0.946344
ZL51				0.383881		ZL51				0.5242		ZL51				0.375228
H16R				0.571692		H16R				0.647419		H16R				0.757801
H24J				0.857789		H24J				0.544487		H24J				0.631975
H22G				1.02435		H22G				0.786199		H22G				0.813539
H28D				0.973291		H28D				0.594972		H28D				0.641113
